# Supplementary material for: Pre- and postsynaptic nanostructures increase in size and complexity after induction of long-term potentiation
Source: iScience. 2023 Dec 7;27(1):108679. doi: 10.1016/j.isci.2023.108679 (PMC10783556; doi:10.1016/j.isci.2023.108679)
Supplement: Table S1. Spine head and PSD95 assembly size before, during and after cLTP induction, with and without stimulation; source data, related to Figures 2F and 2G [file mmc2.xlsx]

## Sheet: control
		Spine head area µm2					Area PSD95 µm2
Experiment #	Spine #	Before LTP, -15min	during LTP, -5min	30min after LTP	60min after LTP	120min after LTP	Before LTP, -15min	during LTP, -5min	30min after LTP	60min after LTP	120min after LTP
1	1	0.685	0.613	0.7	0.616		0.214	0.157	0.246	0.175
1	2	0.32	0.285	0.442	0.386		0.165	0.147	0.167	0.125
1	3	0.198	0.242	0.281	0.215		0.141	0.133	0.138	0.096
1	4	0.289	0.394	0.307	0.256		0.178	0.117	0.116	0.101
1	5	0.265	0.341	0.363	0.292		0.128	0.117	0.103	0.106
1	6	0.258	0.274	0.213	0.169		0.097	0.11	0.095	0.071
1	7	0.256	0.217	0.234	0.198		0.112	0.12	0.069	0.077
1	8	0.273	0.222	0.123	0.154		0.137	0.102	0.091	0.094
1	9	0.265	0.167	0.267	0.193		0.129	0.072	0.072	0.052
1	10	0.267	0.244	0.202	0.249		0.115	0.11	0.112	0.1
1	11	0.254	0.196	0.263	0.293		0.114	0.07	0.128	0.101
1	12	0.258	0.23	0.264	0.283		0.162	0.112	0.128	0.094
1	13	0.315	0.289	0.176	0.265		0.118	0.094	0.062	0.078
1	14	0.348	0.414	0.328	0.293		0.113	0.058	0.134	0.05
1	15	0.328	0.238	0.201	0.395		0.115	0.107	0.084	0.093
1	16	0.277	0.296	0.276	0.405		0.148	0.134	0.111	0.128
1	17	0.305	0.33	0.216	0.283		0.15	0.106	0.094	0.093
1	18	0.355	0.289	0.299	0.408		0.133	0.105	0.132	0.114
1	19	0.66	0.646	0.382	0.351		0.142	0.133	0.13	0.116
1	20	0.586	0.622	0.732	0.697		0.218	0.169	0.175	0.161
1	21	0.422	0.371	0.355	0.333		0.177	0.183	0.124	0.15
1	22	0.559	0.598	0.481	0.525		0.133	0.1	0.035	0.105
1	23	0.444	0.319	0.279	0.21		0.091	0.105	0.098	0.091
1	24	0.289	0.277	0.192	0.212		0.129	0.127	0.093	0.076
1	25	0.294	0.35	0.359	0.379		0.14	0.156	0.126	0.136
1	26	0.324	0.341	0.289	0.474		0.103	0.093	0.085	0.084
1	27	0.354	0.263	0.32	0.41		0.133	0.102	0.091	0.071
1	28	0.254	0.209	0.248	0.241		0.124	0.093	0.094	0.07
1	29	0.238	0.191	0.236	0.192		0.126	0.089	0.088	0.058
1	30	0.225	0.289	0.268	0.206		0.125	0.104	0.105	0.096
1	31	0.325	0.426	0.478	0.405		0.188	0.144	0.175	0.15
1	32	0.448	0.32	0.4	0.338		0.199	0.108	0.13	0.134
1	33	0.203	0.269	0.165	0.143		0.12	0.103	0.073	0.068
1	34	0.228	0.11	0.195	0.138		0.147	0.075	0.062	0.083
1	35	0.326	0.288	0.259	0.289		0.136	0.103	0.118	0.109
1	36	0.308	0.233	0.198	0.216		0.114	0.08	0.069	0.076
1	37	0.339	0.326	0.199	0.184		0.115	0.112	0.1	0.087
1	38	0.279	0.175	0.249	0.205		0.117	0.106	0.103	0.09
1	39	0.574	0.51	0.354	0.311		0.111	0.1	0.083	0.077
1	40	0.678	0.701	0.692	0.63		0.196	0.121	0.191	0.107
1	41	0.212	0.187	0.171	0.22		0.106	0.091	0.101	0.079
1	42	0.23	0.261	0.192	0.314		0.121	0.14	0.112	0.118
1	43	0.272	0.258	0.252	0.256		0.143	0.095	0.094	0.111
1	44	0.306	0.435	0.304	0.262		0.124	0.139	0.156	0.123
2	1	0.367	0.306	0.438	0.477		0.071	0.093	0.059	0.023
2	2	0.507	0.535	0.588	0.465		0.122	0.104	0.124	0.034
2	3	1.021	0.737	0.819	0.759		0.14	0.102		0.074
2	4	0.749	0.501	0.614	0.664		0.099	0.079	0.116	0.097
2	5	0.454	0.278	0.38	0.364		0.081	0.08	0.088	0.09
2	6	1.03	0.738	0.527	0.337		0.112	0.091	0.089
2	7	0.996	0.876	0.97	1.032		0.102	0.07	0.11	0.091
2	8	0.639	0.624	0.633	0.529		0.106		0.076	0.088
2	9	0.909	0.689	0.805	0.721		0.091	0.112	0.094
2	10	1.035	0.585	0.633	0.878		0.149	0.119	0.104	0.116
2	11	0.733	0.706	0.625	0.64		0.124	0.119	0.145	0.105
2	12	0.515	0.33	0.429	0.522		0.064	0.044	0.027	0.06
2	13	0.571	0.423	0.594	0.59		0.108	0.057	0.067	0.08
2	14	0.371	0.264	0.332	0.394		0.101	0.059	0.069	0.109
2	15	0.661	0.479	0.652	0.441		0.067	0.078	0.078
3	1	0.491	0.412	0.334	0.44		0.051	0.06	0.031	0.037
3	2	0.29	0.437	0.31	0.208		0.072	0.082	0.078	0.046
3	3	0.443	0.338	0.261			0.094	0.06	0.042
3	4	0.463	0.473	0.423	0.444		0.102	0.072	0.078	0.1
3	5	0.418	0.612	0.537	0.409		0.126	0.126	0.046	0.128
3	6	0.748	0.952	0.896			0.196	0.182	0.083
3	7	0.344	0.594		0.303		0.078	0.082		0.088
3	8	0.3	0.261		0.3		0.202	0.157		0.163
3	9	0.406	0.318	0.517	0.387		0.119	0.105	0.166	0.11
3	10	0.428	0.4	0.499	0.466		0.108	0.076	0.061	0.078
3	11	0.349	0.229	0.23	0.227		0.086	0.077	0.049	0.049
3	12	0.274	0.337	0.346	0.257		0.081	0.069	0.075
3	13	0.325	0.445	0.464	0.32		0.097	0.101	0.089	0.061
3	14	0.41	0.548	0.336	0.266		0.096	0.1	0.103	0.091
3	15	0.323	0.499	0.407	0.289		0.143	0.102	0.074	0.092
3	16	0.315	0.265	0.307	0.354		0.1	0.076	0.106	0.102
3	17	0.443	0.379	0.467	0.292		0.153	0.111	0.102	0.104
3	18	1.138	0.978	0.77	0.634		0.14	0.149	0.086	0.107
3	19	0.438	0.347	0.585	0.58		0.064	0.124	0.087	0.044
3	20	0.636	0.713		0.529		0.061	0.169		0.094
3	21	0.462	0.345	0.381	0.336		0.076	0.06	0.043	0.04
3	22	0.758	0.586	0.591	0.544		0.19	0.118	0.142	0.131
3	23	0.782	0.652	0.652	0.616		0.066	0.075	0.071
4	1	0.815	0.811	0.726	0.758		0.139	0.148	0.121	0.135
4	2	0.922	0.883	0.977	1.048		0.136	0.133	0.15	0.143
4	3	0.503	0.483	0.607	0.677			0.065	0.085	0.107
4	4	0.997	1.051	1.072	0.822		0.133	0.171	0.114	0.145
4	5	0.942	0.845	1.201	0.987		0.171	0.134	0.134	0.202
4	6	2.408	2.31	2.337	2.318		0.22	0.28	0.254	0.324
4	7	0.677	0.647	0.544	0.628		0.121	0.129	0.112	0.108
4	8	0.555	0.563	0.515	0.569		0.173	0.132	0.123	0.139
4	9	0.837	0.748	0.802	0.971		0.136	0.12	0.134	0.148
4	10	1.013	0.967	0.796	1.201		0.146	0.112	0.111	0.124
4	11	0.855	0.643	0.5	0.621		0.183	0.113	0.148	0.113
4	12	0.844	0.751	0.688	0.647		0.141	0.126	0.144	0.147
4	13	1.041	1.074	1.282	0.924		0.18	0.183	0.081	0.134
4	14	0.587	0.625	0.395	0.485		0.116	0.126	0.082	0.117
4	15	1.138	1.006	0.94	0.937		0.176	0.148	0.157	0.147
4	16	0.741	0.879	0.738	0.833		0.184	0.094	0.102
4	17	0.743	0.801	0.681	0.735		0.161	0.077	0.112	0.112
4	18	0.76	0.634	0.728	0.66		0.154	0.13	0.109	0.106
4	19	0.789	0.766	0.758	0.752		0.188	0.187	0.136	0.115
4	20	1.418	1.128	0.945	1.41		0.25	0.261	0.249	0.197
4	21	1.122	1.082	1.01	1.039		0.19	0.153	0.14	0.173
4	22	1.337	0.903	1.114	1.04		0.183	0.172	0.114	0.138
4	23	0.743	0.627	0.66	0.7		0.168	0.111	0.137	0.07
4	24	1.22	1.215	1.078	1.291		0.071	0.135	0.09
5	1	0.924	0.841	0.725	0.63		0.098	0.083	0.14	0.145
5	2	0.771	0.96	0.946	0.758		0.126	0.147	0.087	0.079
5	3	1.051	0.943	1.01	0.94		0.116	0.121	0.146	0.149
5	4	1.075	0.767	0.955	0.923		0.132	0.123	0.125	0.098
5	5	0.678	0.761	0.554	0.642		0.085	0.085	0.087	0.065
5	6	0.917	1.059	0.889	1.175		0.216	0.143	0.162	0.177
5	7	0.648	0.568	0.627	0.505		0.137	0.124	0.129	0.118
5	8	0.446	0.626	0.649	0.606		0.132	0.106	0.101	0.077
5	9	0.471	0.428	0.322	0.512		0.113	0.132	0.103	0.044
5	10	0.496	0.571	0.604	0.524		0.152	0.152	0.104	0.13
5	11	0.698	0.774	0.519	0.412		0.097	0.054		0.043
5	12	0.505	0.558	0.471	0.517		0.058	0.07	0.043	0.041
5	13	0.705	0.657	0.786			0.091	0.095	0.156
5	14	0.433	0.373	0.518			0.07	0.053	0.075
5	15	0.713	0.722	0.755	0.834		0.125	0.151	0.131	0.13
6	1	0.215		0.252	0.23	0.203	0.083		0.091	0.068	0.094
6	2	0.553			0.45	0.408	0.119		0.167	0.121	0.149
6	3	0.571		0.461	0.388	0.37	0.076		0.092	0.046	0.057
6	4	0.868		0.432	0.462	0.521	0.085		0.06		0.054
6	5	0.636		0.422	0.459	0.71	0.277		0.253	0.17	0.198
6	6	0.282			0.22	0.215	0.131		0.044	0.1	0.077
6	7	0.25		0.255	0.225	0.257	0.117		0.13	0.122	0.123
6	8	0.671		0.533	0.488	0.555	0.15		0.104	0.086	0.103
6	9	0.608		0.644	0.535	0.5	0.199		0.14	0.127	0.092
6	10	0.414		0.664	0.41	0.538	0.164		0.109	0.075	0.102
6	11	0.501		0.457	0.484	0.429	0.113		0.101	0.056
6	12	0.43		0.373	0.212	0.575	0.121		0.113	0.068	0.131
6	13	0.595		0.473	0.232	0.382	0.094		0.027	0.067	0.075
6	14	0.288		0.35		0.234	0.054		0.043	0.039	0.043
6	15	0.603		0.427	0.419		0.122		0.058	0.055
6	16	0.36		0.344	0.623	0.198	0.09		0.086	0.063	0.054
6	17	0.597		0.499	0.373	0.545	0.076		0.064	0.038	0.028
6	18	0.571		0.477	0.447	0.354	0.106		0.084	0.068	0.039
6	19	0.486		0.479	0.356	0.272	0.14		0.11		0.038
6	20	0.556		0.559	0.476	0.339	0.06		0.061	0.031	0.029
6	21	0.418		0.524	0.3	0.322	0.097		0.075	0.018	0.034
6	22	0.27		0.247	0.231	0.348	0.058		0.05	0.036	0.031
6	23	0.489		0.354	0.475	0.774	0.098		0.118	0.072	0.059
6	24	0.31		0.434	0.252		0.09		0.083	0.057	0.063
6	25	0.363		0.413	0.282	0.189	0.076		0.09	0.059
6	26	0.641		0.42	0.487	0.566	0.13		0.083	0.085	0.108
6	27	0.763		0.686	1.016	0.928	0.237		0.252	0.252	0.143
7	1	0.626		0.782	0.544	0.499	0.179		0.204	0.184	0.196
7	2	0.397		0.373	0.422	0.426	0.159		0.152	0.169	0.175
7	3	0.591		0.46	0.342	0.485	0.175		0.136	0.136	0.176
7	4	0.624		0.424	0.684	0.305	0.217		0.089	0.122	0.089
7	5	0.389		0.353	0.358	0.193	0.16		0.107	0.097	0.087
7	6	0.394		0.357	0.293	0.34	0.159		0.11	0.134	0.146
7	7	0.642		0.566	0.414	0.67	0.166		0.102	0.104	0.118
7	8	0.379		0.381	0.389	0.508	0.188		0.11	0.128	0.054
7	9	0.49			0.395	0.456	0.154		0.141	0.114	0.133
7	10	0.676		0.557	0.522	0.501	0.239		0.171	0.119	0.17
7	11	0.546		0.538	0.611	0.447	0.2		0.113	0.202	0.234
7	12	0.656		0.44	0.533	0.349	0.213		0.175	0.188	0.126
7	13	0.425		0.279	0.34	0.289	0.131		0.067	0.121
7	14	0.43		0.399	0.454	0.267	0.18		0.087	0.081
7	15	0.898		0.603	0.814		0.378		0.337	0.283
7	16	0.268		0.249	0.304		0.144		0.087	0.127
7	17	0.375		0.338	0.413	0.347	0.14		0.126	0.148
7	18	0.472		0.468		0.391	0.137		0.159	0.144	0.118
7	19	0.515		0.418	0.48	0.536	0.208		0.107	0.173	0.133
7	20	0.297		0.314	0.271	0.341	0.128		0.054	0.043	0.062
7	21	0.862		0.864	0.904	0.877	0.489		0.319	0.261	0.292
7	22	0.428		0.499	0.434	0.436	0.17		0.172	0.13	0.147
7	23	0.45		0.453	0.484	0.585	0.223		0.192	0.22	0.202
7	24	0.631		0.716	0.821	0.376	0.178		0.159	0.076	0.115
7	25	0.629		0.55	0.242	0.295	0.207		0.147	0.108	0.089
7	26	0.751		0.491	0.545	0.411	0.247		0.112	0.162	0.129
7	27	0.565		0.496	0.359	0.386	0.277		0.121	0.118	0.173
7	28	0.333		0.256		0.517	0.165		0.04		0.142
7	29	1.235		1.021	1.011	1.138	0.408		0.293	0.342	0.145
7	30	0.487		0.256	0.305	0.349	0.197		0.067	0.1	0.074
7	31	0.536		0.448	0.459	0.438	0.175		0.124	0.108
8	1	0.598		0.505	0.641	0.552	0.199		0.211	0.172	0.168
8	2	0.499		0.452	0.515	0.484	0.137		0.108	0.107	0.054
8	3	0.511		0.481	0.39	0.425	0.119		0.157	0.131	0.072
8	4	0.368		0.256	0.382	0.349	0.125		0.085	0.107
8	5	0.509		0.454	0.517	0.613	0.193		0.175	0.103	0.139
8	6	0.577		0.571	0.418	0.517	0.104		0.117	0.06	0.069
8	7	0.335		0.398	0.418	0.356	0.04		0.1	0.062
8	8	0.644		0.712	0.4	0.519	0.115		0.109	0.04	0.084
8	9	0.393		0.461	0.306	0.483	0.118		0.1	0.083	0.125
8	10	0.422		0.359	0.485	0.372	0.068		0.078	0.045	0.064
8	11	0.53		0.564	0.611	0.582	0.147		0.11	0.119	0.116
8	12	0.445		0.571	0.475	0.52	0.121		0.124	0.094	0.108
8	13	0.507		0.506	0.39	0.363	0.15		0.119	0.07	0.078
8	14	0.523		0.389	0.336	0.529	0.192		0.153	0.097	0.139
8	15	0.592		0.458	0.554	0.562	0.2		0.149	0.204	0.175
8	16	0.937		0.724	0.889	0.668	0.299		0.244	0.216	0.212
8	17	0.603		0.526	0.559	0.744	0.214		0.167	0.168	0.177
8	18	0.62		0.787	0.57	0.486	0.184		0.164	0.166	0.097
8	19	0.544		0.445	0.505	0.37	0.135		0.143	0.118	0.139
8	20	0.629		0.779	0.58	0.573	0.387		0.301	0.305	0.247
8	21	0.465		0.379	0.432	0.697	0.198		0.174	0.123	0.173
8	22	0.383		0.535		0.431	0.241		0.24	0.135	0.239
8	23	0.51			0.516	0.743	0.156			0.132	0.122
9	1	0.592		0.48	0.66	0.919	0.195		0.208	0.243	0.24
9	2	0.574		0.633	0.443	0.587	0.179		0.216	0.146	0.193
9	3	0.537		0.699	0.531	0.62	0.198		0.139	0.22	0.187
9	4	0.904		0.858	0.914	0.647	0.247		0.346	0.328	0.13
9	5	0.363		0.392	0.325		0.141		0.086	0.124
9	6	0.844		0.86	0.895	0.936	0.233		0.216	0.175	0.211
9	7	0.683		0.549	0.501	0.456	0.162		0.114		0.157
9	8	0.758		0.588	0.782	0.657	0.157		0.148	0.12	0.111
9	9	0.544		0.363	0.482	0.374	0.144		0.097	0.114	0.148
9	10	0.605		0.607	0.679	0.742	0.31		0.265	0.327	0.352
9	11	1.363		0.818	0.849	1.08	0.283		0.203	0.266	0.298
9	12	0.567		0.792	0.533	0.44	0.105		0.175	0.124	0.163
9	13	0.778		0.817	0.707		0.242		0.182	0.295
9	14	0.642		0.57	0.59	0.787	0.168			0.165	0.135
10	1	0.745		1.076	0.954	0.605	0.214		0.328	0.294	0.217
10	2	1.152		1.107	1.311	1.193	0.55		0.603	0.598	0.598
10	3	0.956		1.013	1.064	0.958	0.253		0.305	0.24	0.225
10	4	0.427		0.501	0.409	0.415	0.144		0.147	0.131
10	5	0.557		0.625	0.584	0.814	0.121		0.136	0.112	0.134
10	6	0.657		0.7	0.692	0.766	0.309		0.286	0.238	0.241
10	7	0.74		0.728	0.787	0.536	0.192		0.237	0.188	0.165
10	8	0.643		0.738	0.597	0.942	0.208		0.182	0.169	0.175
10	9	0.724		0.739	0.507	0.566	0.182		0.217	0.173	0.203
10	10	0.336		0.57	0.459	0.384	0.122		0.119	0.159	0.147
10	11	0.489		0.342	0.535	0.388	0.109		0.11	0.098	0.086
10	12	0.423		0.43	0.555		0.108		0.131	0.079

## Sheet: APV
		Spine head area µm2					Area PSD95 µm2
Experiment #	Spine #	Before LTP, -15min	during LTP, -5min	30min after LTP	60min after LTP	120min after LTP	Before LTP, -15min	during LTP, -5min	30min after LTP	60min after LTP	120min after LTP
1	1	0.885	1.047	0.76	0.957		0.315	0.328	0.223	0.352
1	2	0.876	0.879	0.595	0.929		0.274	0.267	0.189	0.121
1	3	0.657	0.5	0.434	0.428		0.136	0.119	0.107	0.098
1	4	0.796	0.475	0.387	0.509		0.107	0.115	0.065	0.062
1	5	0.657	0.481	0.483	0.413		0.103	0.097	0.093	0.094
1	6	0.58	0.534	0.565	0.689		0.08	0.057	0.049	0.087
1	7	0.868	0.749	0.762	0.678		0.138	0.157	0.141	0.149
1	8	0.615	0.536	0.438	0.555		0.164	0.136	0.119	0.159
1	9	1.018	1.097	1.065	0.7		0.238	0.264	0.225	0.16
1	10	0.587	0.516	0.697	0.652		0.183	0.162	0.18	0.108
1	11	0.418	0.415	0.665			0.058	0.069	0.064
1	12	0.41	0.552	0.267	0.397		0.11	0.116	0.064	0.073
1	13	0.744	0.647	0.849	0.72		0.098	0.088	0.065	0.121
1	14	0.922	0.934	0.862	0.852		0.202	0.179	0.109	0.13
1	15	1.214	1.126	0.995	0.997		0.158	0.208	0.131	0.173
1	16	1.194	0.889	1.053	1.074		0.204	0.178	0.187	0.158
1	17	1.172	1.883	1.161	0.968		0.241	0.255	0.202	0.211
1	18	0.956	0.83	0.712			0.234	0.22	0.157
1	19	0.824	1.02	0.992	0.931		0.159	0.143	0.095	0.138
1	20	0.554	0.616	0.365	0.715		0.178	0.137		0.146
1	21	0.535	0.575		0.472		0.083	0.097	0.063	0.056
1	22	0.453	0.31	0.481	0.376		0.141	0.096	0.11	0.101
1	23	0.718	0.787		0.833		0.161	0.108		0.108
1	24	0.61	0.619		0.428		0.172	0.137		0.145
1	25	0.43	0.405		0.398		0.121	0.117		0.103
1	26	0.95	0.904	1.077	0.967		0.139	0.107		0.165
1	27	0.398	0.413	0.715	0.808		0.082	0.073		0.085
2	1	0.699	0.508	0.4	0.5		0.085	0.071	0.098	0.073
2	2	0.47	0.414		0.371		0.326	0.325		0.21
2	3	0.705	0.413	0.473	0.445		0.501	0.296	0.31	0.185
2	4	0.316	0.329	0.315	0.338		0.12	0.095	0.035	0.094
2	5	0.512	0.359	0.501			0.342	0.256	0.248
2	6	0.647	0.301	0.294	0.314		0.38	0.261	0.267	0.187
2	7	0.193	0.128	0.158	0.107		0.116	0.073	0.098	0.081
2	8	0.265	0.167	0.296	0.276		0.171	0.124	0.123	0.049
2	9	0.151	0.078	0.085	0.111		0.089	0.076	0.069	0.028
2	10	0.155	0.112	0.071	0.084		0.076	0.067	0.054	0.065
2	11	0.23	0.172	0.156	0.147		0.136	0.127	0.112	0.094
2	12	0.507	0.454	0.397	0.356		0.093	0.089	0.079	0.051
2	13	0.296	0.228	0.34	0.257		0.139	0.066	0.08	0.084
2	14	0.455	0.369	0.354			0.13	0.099	0.051
2	15	0.498	0.607	0.292	0.257		0.137	0.094	0.099	0.1
2	16	0.231	0.328	0.232	0.184		0.09	0.078	0.071	0.069
2	17	0.438	0.303	0.282	0.226		0.157	0.105	0.076	0.074
2	18	0.514	0.43	0.335	0.345		0.079	0.05	0.054	0.036
2	19	0.468	0.289	0.418	0.418		0.109	0.061	0.056	0.059
2	20	0.397		0.509	0.457		0.148	0.148	0.181	0.113
2	21	0.284	0.271	0.885	0.45		0.096	0.093	0.156	0.16
2	22	0.168		0.081			0.101	0.093	0.055
2	23	0.202	0.164	0.139			0.157	0.13	0.144
2	24	0.353		0.355	0.26		0.067	0.114	0.097
2	25	0.364	0.511	0.447	0.368		0.089	0.142	0.122	0.121
2	26
2	27	0.337	0.219	0.346	0.425		0.057	0.085		0.036
2	28	0.285	0.233	0.328			0.094	0.049	0.083
3	1	0.347	0.248	0.396	0.31		0.093	0.094	0.09	0.04
3	2	0.566	0.607	0.793	0.715		0.16	0.128	0.133	0.13
3	3	0.602	0.53	0.637	0.708		0.588	0.521	0.582	0.562
3	4	0.345	0.357	0.402	0.475		0.095	0.128	0.08	0.056
3	5	0.332	0.419	0.248	0.346		0.111	0.099	0.063	0.06
3	6	0.484	0.524	0.339	0.521		0.085	0.062	0.097
3	7	0.694	0.644	0.67	0.712		0.598	0.522	0.652	0.499
3	8	0.536	0.403	0.369	0.277		0.135	0.112	0.104	0.058
3	9	0.503	0.368	0.263	0.309		0.073	0.067	0.063
3	10	0.402	0.395	0.386	0.444		0.125	0.094	0.131	0.092
3	11	0.239	0.184	0.284	0.256		0.073	0.051	0.042
3	12	0.499			0.504		0.113			0.032
3	13	0.359	0.294	0.383	0.398		0.089	0.072	0.055	0.049
3	14	0.567	0.703	0.554	0.584		0.148	0.107	0.101	0.033
3	15	0.255	0.4	0.22	0.283		0.07	0.044	0.081	0.052
3	16	0.424	0.575	0.286	0.4		0.081	0.069	0.075	0.059
3	17	0.243	0.319	0.236	0.248		0.076	0.087	0.086	0.052
3	18	0.568	0.48	0.452	0.591		0.203	0.167	0.159	0.141
3	19	0.528	0.377	0.295	0.558		0.159	0.109	0.075	0.15
3	20	0.481	0.319	0.369	0.536		0.202	0.136	0.158	0.157
4	1	1.061	1.329	1.019	1.114		0.352	0.21	0.135
4	2	0.501	0.414	0.358	0.428		0.14	0.1	0.068
4	3	0.689	0.567	0.541			0.251	0.125	0.101
4	4	0.507	0.583				0.153	0.108	0.115
4	5	0.919	0.6	0.598	0.454		0.063
4	6	0.626	0.526	0.373			0.103	0.067	0.022
4	7	0.403	0.478	0.294	0.597		0.101	0.081	0.065
4	8	0.621	0.893	0.892	0.724		0.132	0.076	0.069
4	9	0.846	0.649	0.432	0.825		0.164	0.116	0.112
4	10	1.093	1.057	0.866	0.678		0.224	0.167	0.153
4	11	0.701	0.911	0.673	0.656		0.132	0.119	0.064
4	12	0.841	0.737	0.657	0.455		0.184	0.119	0.075
4	13	0.515	0.416	0.604	0.442		0.112	0.096	0.092
4	14	0.54	0.662	0.539	0.576		0.151	0.077	0.052
4	15	0.721	0.646	0.973	0.658		0.138	0.129	0.091
4	16	0.495	0.41	0.51	0.35		0.031
4	17	0.886					0.148
4	18	0.459	0.531	0.695	0.602		0.148	0.111	0.103
4	19	0.377	0.466	0.428	0.558		0.136	0.095	0.097
4	20	0.925	0.888	0.955	0.674		0.086	0.118	0.149
4	21	1.196	0.759	0.782	0.61		0.217	0.141	0.121
4	22	0.907	0.88	0.819	1.056		0.129	0.108	0.101
4	23	0.454	0.378	0.481	0.693		0.08	0.081	0.062
4	24	0.968	0.718	0.839	0.841		0.232	0.159	0.125
4	25	0.47	0.637	0.589	0.415		0.103	0.096	0.058
5	1	0.273	0.406	0.281	0.239		0.14	0.089	0.058
5	2	0.253	0.312	0.302	0.296		0.108	0.084	0.066	0.089
5	3	0.389	0.361	0.247	0.178		0.117	0.091	0.079	0.039
5	4	0.4	0.413	0.235	0.25		0.166	0.14	0.067
5	5	0.43	0.324	0.481			0.129	0.081	0.052
5	6	0.301	0.439	0.238			0.119	0.076	0.052
5	7	0.537	0.386	1.075				0.109	0.154
5	8	0.499	0.492	0.28			0.139	0.08	0.04
5	9	0.591	0.443	0.247			0.094	0.06	0.042
5	10	0.457	0.386	0.239			0.175	0.11	0.113
5	11	0.376	0.408	0.275			0.085	0.095	0.034
5	12	0.327	0.296	0.179			0.117	0.083	0.05
5	13	0.471	0.38	0.219			0.112	0.068	0.026
5	14	0.362	0.31	0.192			0.103	0.051	0.06
5	15	0.333	0.436	0.195			0.1	0.051	0.07
5	16	0.367	0.359	0.563	0.444		0.137	0.096	0.13	0.08
5	17	0.476	0.433	0.388	0.219		0.086	0.048	0.032
5	18	0.463	0.431	0.293	0.253		0.092	0.12	0.04
5	19	0.594	0.391	0.22	0.205		0.2	0.128	0.058	0.049
6	1	0.59	0.546	0.619	0.733		0.238	0.173	0.135	0.161
6	2	0.643	0.678	0.701	0.552		0.28	0.212	0.16	0.121
6	3	0.635	0.607	0.522	0.465		0.177	0.136	0.112	0.166
6	4	0.526	0.53	0.553	0.661		0.159	0.233	0.262	0.231
6	5	0.709	0.715	0.68	0.514		0.248	0.177	0.087	0.184
6	6	0.499	0.625	0.373	0.692		0.202	0.19	0.118	0.106
6	7	0.757	0.605	0.693	0.595		0.345	0.244	0.244	0.244
6	8	0.724	0.618	0.632	0.625		0.249	0.189	0.171	0.145
6	9	0.479	0.367	0.464	0.498		0.189	0.139	0.169	0.101
6	10	0.97	0.964	0.666	0.58		0.265	0.217	0.16	0.13
6	11	0.651	0.832	0.687	0.706		0.227	0.212	0.205	0.262
6	12	0.759	1.007	0.804	0.65		0.301	0.166	0.319	0.199
6	13	0.669	0.772	0.606	0.563		0.33	0.222	0.123	0.097
6	14	0.75	0.489	0.493	0.632		0.215	0.182	0.218	0.202
6	15	0.671	0.738	0.638	0.756		0.344	0.231	0.254	0.309
6	16	0.85	1.01	0.971	0.634		0.304	0.233	0.238	0.231
6	17	0.759	0.928	0.816	0.931		0.275	0.22	0.202	0.203
7	1	1.075	0.925	0.621			0.147	0.141	0.123
7	2	1.345	0.949	0.815			0.123	0.12	0.132
7	3	0.605	0.482	0.558			0.164	0.141	0.152
7	4	0.593	0.777	0.747			0.181	0.15	0.147
7	5	0.652	0.472	0.498			0.166	0.139	0.122
7	6	0.59	0.499	0.413			0.183	0.219	0.128
7	7	0.708	0.661	0.716			0.195	0.108	0.211
7	8	0.662	0.664	0.652			0.124	0.119	0.165
7	9	1.121	0.848	0.737			0.233	0.13	0.135
8	1	0.786	0.861	0.884			0.133	0.189	0.192
8	2	1.079	0.878	1.26			0.3	0.205	0.219
8	3	0.329	0.428	0.453			0.115	0.136	0.11
8	4	0.905	0.92	0.971			0.173	0.19	0.22
8	5	0.535	0.582	0.443			0.084	0.032	0.063
8	6	0.694	0.688	0.713			0.114	0.084	0.092
8	7	1.162	1.143	1.36			0.156	0.211	0.224
8	8	0.844	1.052	0.727			0.091	0.112	0.092
8	9	0.395	0.465	0.611			0.113	0.148	0.143
8	10	1.108	0.975	0.762			0.079	0.172	0.128
8	11	0.6	0.768	0.675			0.161	0.174	0.105
8	12	0.645	0.744	0.581			0.076	0.051	0.058
8	13	0.492	0.519	0.504			0.089	0.125	0.137
8	14	0.661	0.751	0.56			0.11	0.121	0.156
9	1	0.56			0.5	0.441	0.158			0.096	0.072
9	2	1.354		1.826	1.281	1.147	0.17		0.092	0.099	0.177
9	3	1.301		0.794	1.635	1.417	0.11		0.202	0.335	0.307
9	4	1.004		0.797	0.942	0.9	0.192		0.238	0.2	0.125
9	5	0.813		0.327	0.506	0.744	0.068		0.056	0.061	0.043
9	6	0.432		0.486	0.466	0.606	0.076		0.04	0.057	0.077
9	7	0.634		0.283	0.446	0.66	0.094		0.099	0.084	0.078
9	8	1.13		0.712	0.817	0.605	0.14		0.175	0.161	0.118
9	9	0.503		0.4	0.699	0.419	0.058		0.061	0.082	0.051
9	10	0.503		0.391	0.681	0.369	0.117		0.075	0.079	0.091
9	11	0.702		0.382	0.55	0.326	0.12		0.103	0.11	0.093
9	12	0.898		0.628	0.49	0.995	0.103		0.112	0.051	0.112
9	13	1.342		1.607	1.156	1.247	0.28		0.182	0.229	0.214
9	14	0.721			0.439	0.576	0.08			0.068	0.078
9	15	0.888		1.283	0.824	0.879	0.085		0.116	0.08	0.073
9	16	0.811		1.21	1.001	0.794	0.067		0.231	0.174	0.048
9	17	0.719		0.778	0.551	0.715	0.16		0.138	0.114	0.148
9	18	0.784		0.473	0.514	0.808	0.113		0.112	0.112	0.086
9	19	0.767		0.32	0.408	0.454	0.107		0.097	0.091	0.05
9	20	0.731		0.698	0.73	0.653	0.156		0.143	0.117	0.108
9	21	0.354		0.374	0.67	0.373	0.057		0.132	0.063	0.055
9	22	0.742		1.026	0.886	0.768	0.139		0.128	0.149	0.136
9	23	0.337		0.303	0.321	0.279	0.052		0.081		0.031
9	24	0.638406			0.546641	0.580812	0.072		0.077	0.137
10	1	0.715		0.698	0.782	0.768	0.185		0.11	0.112	0.088
10	2	0.566		0.766	0.769	0.661	0.148		0.103	0.094	0.06
10	3	0.381		0.392	0.481	0.501	0.091		0.089	0.094	0.045
10	4	0.84			0.604	0.62	0.213			0.122	0.054
10	5	1.005			0.986	1.054	0.128			0.107	0.081
10	6	0.851		0.663	0.851	0.495	0.141		0.122	0.111	0.065
10	7	0.418		0.532	0.476	0.455	0.1		0.104	0.076	0.049
10	8	1.337		0.872	0.87	0.831	0.272		0.196	0.18
10	9	0.529		0.46	0.561	0.366	0.132		0.11	0.12
10	10	0.443		0.381	0.522	0.523	0.078		0.082	0.068	0.053
10	11	0.785		0.908	0.877	0.82	0.211		0.216	0.232	0.157
10	12	0.541			0.484	0.629	0.132			0.148	0.053
10	13	0.66		0.765	0.496	0.625	0.082		0.053	0.087
10	14	0.591		0.441	0.436	0.404	0.119		0.105	0.091
10	15	0.684			0.768	0.598	0.153			0.185	0.093
10	16	0.534			0.555	0.505	0.085			0.13	0.055
10	17	0.598		0.569	0.567	0.41	0.126		0.093	0.112
11	1	0.436		0.478	0.348	0.343	0.107		0.06	0.076	0.049
11	2	0.601		0.616		0.51	0.163		0.113		0.102
11	3	0.472		0.219	0.22	0.301	0.118		0.058	0.068	0.05
11	4	0.405		0.562	0.551	0.535	0.13		0.095	0.085	0.073
11	5	0.824		0.757	0.582	0.497	0.181		0.135	0.085	0.083
11	6	0.519		0.421	0.643	0.611	0.153		0.124	0.103	0.105
11	7	0.681		0.466	0.393	0.449	0.107		0.096	0.094	0.076
11	8	0.544		0.617	0.406	0.445	0.095		0.097	0.078	0.059
11	9	0.353		0.351	0.302	0.272	0.091		0.085	0.094	0.066
11	10	0.722			0.46	0.555	0.096			0.103	0.076
11	11	0.291		0.256	0.436	0.695	0.082		0.07	0.04
11	12	0.731		0.659	0.496	0.557	0.156		0.147	0.108	0.131
11	13	0.46		0.586	0.377	0.505	0.246		0.204	0.176	0.183
11	14	0.256		0.32	0.208	0.215	0.143		0.098	0.096	0.078
11	15	0.392		0.317	0.328	0.42	0.123		0.081	0.074	0.083
11	16	0.295		0.216	0.542	0.396	0.066		0.049	0.054
11	17	0.452		0.285	0.531	0.504
11	18	0.602		0.612	0.652	0.547	0.103		0.101	0.086	0.095
12	1	0.613		0.878	0.756	1.019	0.194		0.227	0.247	0.266
12	2	1.01		1.422	1.255	0.859	0.351		0.257	0.269	0.308
12	3	1.411		1.257	1.205	1.327	0.342		0.226	0.312	0.301
12	4	0.361		0.346	0.418	0.368	0.157		0.1	0.104	0.117
12	5	0.389		0.402	0.437	0.616	0.142		0.121	0.099	0.103
12	6	0.598		0.671	0.685	0.55	0.248		0.191	0.17	0.159
12	7	0.841		0.859	0.934		0.357		0.337	0.375
12	8	0.685		0.749	0.742	0.502	0.227		0.141	0.212	0.207
12	9	0.787		1.014	0.881	0.635	0.301		0.274	0.238	0.246
12	10	0.641		0.578	0.643		0.17		0.115	0.102
12	11	1.984		1.5	1.383	1.516	0.689		0.579	0.506	0.489
12	12	0.512		0.559	0.498	0.534	0.19		0.175	0.142	0.184
12	13	0.803		0.994	0.635		0.167		0.179	0.138
12	14	0.825		0.444	0.567	0.39	0.238		0.179	0.185	0.145
13	1	0.563		0.561	0.501	0.258	0.117		0.17	0.167	0.123
13	2	0.693		0.713	0.553	0.52	0.11		0.079	0.058	0.092
13	3	1.571		1.204	1.395	1.275	0.412		0.383	0.452	0.355
13	4	0.749		0.526	1.265	0.679	0.13		0.112	0.17	0.158
13	5	1.12		0.606	0.601	0.356	0.112		0.134	0.112	0.08
13	6	0.668		0.522	0.536	0.704	0.108		0.139	0.161	0.178
13	7	0.5		0.402	0.381	0.401	0.109		0.11	0.061	0.092
13	8	0.861		0.775	0.66	0.643	0.109		0.099	0.098
13	9	0.586		0.687	0.547	0.415	0.083		0.126	0.106
13	10	0.638		0.569	0.506	0.467	0.148		0.117	0.162	0.099
13	12	0.384		0.295	0.314		0.084		0.085	0.077
13	13	0.724		0.489	0.597	0.576	0.121		0.099	0.104	0.116
13	14	0.58		0.275	0.343	0.274	0.085		0.06	0.099

## Sheet: unpotentiated
		Spine head area µm2					Area PSD95 µm2
Experiment #	Spine #	Before LTP, -15min	during LTP, -5min	30min after LTP	60min after LTP	120min after LTP	Before LTP, -15min	during LTP, -5min	30min after LTP	60min after LTP	120min after LTP
1	1	0.357	0.381	0.535	0.38		0.153	0.139	0.161	0.125
1	2	0.387	0.357	0.311	0.391		0.131	0.092	0.095	0.108
1	3	0.415	0.427	0.473	0.469		0.145	0.127	0.152	0.094
1	4	0.687	0.806	0.773	0.761		0.273	0.324	0.391	0.321
1	5	0.525	0.813	0.643	0.521		0.139	0.145	0.148	0.11
1	6	0.937	1.103	1.066	0.805		0.292	0.28	0.269	0.186
1	7	0.965	1.042	1.284	1.026		0.283	0.171	0.184	0.164
1	8	0.461		0.555	0.527		0.193	0.121	0.162
1	9	0.436	0.416	0.463	0.477		0.177	0.129	0.142	0.11
1	10	0.755	0.706	0.814	0.707		0.338	0.317	0.358	0.295
1	11	0.369	0.294	0.278	0.248		0.095	0.103	0.124	0.139
1	12	0.716	0.544	0.582	0.589		0.24	0.173	0.165	0.155
2	1	0.803	0.804	0.973	0.729		0.276	0.186	0.175	0.167
2	2	0.85	1.291	0.915	0.7		0.373	0.25	0.253	0.235
2	3	0.641	0.815	0.743	0.715		0.142	0.148	0.102	0.128
2	4	0.568	0.673	0.625	0.544		0.164	0.095	0.13	0.15
2	5	0.699	0.567	0.48	0.52		0.042	0.042	0.038	0.077
2	6	1.828	1.789	1.896	1.801		0.552	0.494	0.533	0.493
3	1	0.489	0.681	0.576	0.352		0.249	0.262	0.225	0.218
3	2	0.27	0.314	0.248	0.297		0.07	0.079	0.065	0.076
3	3	0.983	0.877	1	0.745		0.182	0.194	0.211	0.255
4	1	0.427	0.376	0.417	0.379		0.14	0.106	0.077	0.085
4	2	0.613	0.79	0.694	0.472		0.198	0.23	0.181	0.175
4	3	0.466	0.539	0.707	0.444		0.104	0.094	0.083	0.092
4	4	0.491	0.636	0.461	0.537		0.181	0.153	0.171	0.155
4	5	0.649	0.61	0.561	0.565		0.154	0.129	0.105	0.113
4	6	0.521	0.535	0.583	0.585		0.165	0.17	0.146	0.128
4	7	0.361	0.574	0.431	0.301		0.097	0.065	0.088	0.1
4	8	0.319	0.291	0.24	0.302		0.112	0.08	0.076	0.078
4	9	1.217	1.345	1.125	1.159		0.127	0.104		0.094
4	10	0.475	0.621	0.57	0.516		0.086	0.094	0.103	0.12
4	11	0.401	0.297	0.375	0.29		0.127	0.098	0.101	0.103
5	1	0.63	0.725	0.755	0.704		0.11	0.11	0.11	0.09
5	2	1.26	0.751	0.959	0.734		0.14	0.14	0.08	0.11
5	3	0.35	0.307	0.311	0.227		0.09	0.1	0.05	0.08
5	4	0.61	0.759	0.628	0.649		0.18	0.17	0.11	0.14
5	5	0.33	0.435	0.424	0.318		0.06	0.06		0.05
5	6	1.14	0.742	0.666	0.715		0.13	0.12	0.09	0.11
5	7	0.86	0.784	0.788	0.975		0.15	0.11		0.14
5	8	1.27	1.689	1.602	1.287		0.29	0.29	0.1	0.21
5	9	0.68	0.944	0.644	0.745		0.1	0.1	0.1
6	1	0.665	0.472	0.403	0.353		0.083	0.107	0.077	0.075
6	2	0.908	0.997	0.722	0.959		0.098	0.122	0.041	0.141
6	3	0.93	0.844	0.961	1.045		0.392	0.262	0.236	0.249
6	4	0.657	0.684	0.444	0.611		0.084	0.077	0.097
6	5	0.408	0.496	0.267	0.468		0.087	0.065		0.07
7	1	0.72	0.93	0.908	0.717		0.602	0.672	0.475	0.595
7	2	0.445	0.527	0.472	0.439		0.102	0.097	0.062	0.068
7	3	0.32	0.446	0.411	0.345		0.105	0.085	0.09	0.072
7	4	0.454	0.598	0.401	0.349		0.136	0.12	0.139	0.115
8	1	0.641	0.527	0.692	0.532		0.105	0.052	0.026	0.055
8	2	0.842	0.924	0.669	0.764		0.22	0.148	0.099	0.122
8	3	0.647	0.658	0.656	0.713		0.181	0.158	0.143	0.103
8	4	0.84	0.769	0.897	0.833		0.232	0.167	0.116	0.14
8	5	0.979	0.713	0.718	0.842		0.105	0.117	0.04	0.093
8	6	0.58	0.819	0.833	0.577		0.086	0.095	0.068
9	1	0.612	0.674		0.485		0.128	0.13	0.109	0.081
9	2	0.376	0.303	0.586	0.428		0.113	0.065	0.127	0.097
9	3	0.382	0.472	0.583	0.383		0.221	0.166	0.124	0.148
9	4	0.792	0.557	0.612	0.766		0.318	0.237	0.21	0.246
9	5	0.498	0.64	0.732			0.34	0.314	0.241	0.236
9	6	0.676	0.582	0.661			0.213	0.214	0.255	0.181
10	1	0.667	0.637	0.734	0.689		0.418	0.275	0.141	0.3
10	2	0.707		0.773	0.802		0.599	0.413	0.307	0.481
10	3	0.33	0.283	0.309	0.343		0.253	0.169	0.112	0.183
10	4	0.429	0.253	0.622	0.352		0.331	0.153	0.092	0.197
10	5	0.614	0.528	0.593	0.58		0.242	0.2	0.095	0.174
10	6	0.872	0.924	0.875	0.93		0.678	0.532	0.325	0.573
11	1	0.51		0.38	0.66	0.37	0.11		0.07	0.074	0.04
11	2	1.48		1.1	1.4	0.99	0.27		0.24	0.153	0.11
11	3	0.69		0.51	0.76	0.69	0.28		0.17	0.231	0.18
11	4	0.83		0.82	0.91	1.03	0.31		0.22	0.185	0.22
11	5	0.78		1.36	0.84	1.13	0.26		0.23	0.113	0.15
11	6	1.31		1.54	1.85	1.16	0.18		0.14	0.252	0.37
11	7	0.49		0.57	0.49	0.63	0.15		0.12	0.087	0.05
11	8	0.34		0.75	0.3		0.18		0.13		0.14
11	9	0.77		0.55	0.61	0.92	0.29		0.16	0.175	0.19
11	10	0.85		0.44	0.49	1.02	0.12		0.11	0.105	0.1
11	11	0.38		0.39	0.35	0.29	0.12		0.1	0.056
11	12	0.65		0.45	0.35	0.46	0.09		0.05	0.06
11	13	0.49		0.47	0.46	0.57	0.2		0.09	0.123	0.09
12	1	0.96		1.1	1.07	0.95	0.33		0.38	0.35	0.29
12	2	0.56		0.7	0.64	0.6	0.2		0.14	0.12	0.09
12	3	0.56		0.64	0.57	0.49	0.1		0.13	0.08	0.13
12	4	0.6		0.64	0.65		0.14		0.19	0.13
12	5	0.45		0.43	0.54	0.34	0.12		0.12	0.13	0.11
12	6	0.57		0.7	1.09	0.47	0.08		0.17	0.12	0.08
12	7	0.21		0.29	0.33		0.09		0.11	0.1	0.09
12	8	0.66		0.89	1.02	0.72	0.19		0.17	0.1	0.14
12	9	0.5		0.65	0.43	0.58	0.15		0.13	0.11	0.15
12	10	0.58		0.6	0.49	0.45	0.12		0.11	0.11	0.11
12	11	1.04		0.74	0.8	0.72	0.24		0.21	0.16	0.18
12	12	0.24		0.28	0.23	0.23	0.12		0.13	0.13	0.12
12	13	0.19		0.3	0.28	0.19	0.12		0.13	0.08	0.05
12	14	0.39		0.36	0.26	0.38	0.11		0.12	0.12	0.12
12	15	0.56		0.48	0.41	0.44	0.18		0.11	0.16	0.15
12	16	0.44		0.3	0.44	0.48	0.1		0.1	0.11
12	17	0.51		0.49	0.59	0.57	0.15		0.08	0.11	0.15
12	18	0.57		0.42	0.66	0.49	0.15		0.13	0.18	0.12
12	19	0.62		0.41	0.63	0.77	0.09		0.11	0.1	0.1
12	20	0.43		0.4		0.46	0.1		0.08		0.07
12	21	0.73		0.82	0.69	0.78	0.25		0.23	0.22	0.18
12	22	0.63		0.58	0.55	0.55	0.11		0.13	0.09	0.08
12	23	0.51		0.73	0.49	0.45	0.18		0.17	0.17	0.15
12	24	0.58		0.58	0.7	0.47	0.17		0.15	0.19	0.1
12	25	0.39		0.45	0.43	0.49	0.17		0.11	0.1	0.11
13	1	0.54		0.26	0.44	1.12	0.11		0.077	0.08	0.089
13	2	0.63		0.25	0.98	0.42	0.12		0.099	0.1	0.046
13	3	0.63		0.44	0.28	0.51	0.21		0.083	0.16	0.042
13	4	0.52		0.3	0.3	0.38	0.09		0.097	0.09	0.105
13	5	0.41		0.22	0.16	0.23	0.14		0.107	0.08
13	6	0.36		0.19	0.25	1.02	0.07		0.067	0.1
13	7	1.21		0.51		0.88	0.32		0.327	0.2	0.204
13	8	0.39		0.98	0.34	0.61	0.1		0.113	0.1	0.119
14	1	0.731		0.52	0.436	0.58	0.249		0.12	0.127	0.148
14	2	0.486		0.27	0.339	0.31	0.109		0.075	0.108	0.081
14	3	0.724		0.58	0.619	0.751	0.283		0.224	0.184	0.193
14	4	0.715		0.508	0.688	0.605	0.193		0.174	0.148	0.172
14	5	0.989		0.766	0.606	0.794	0.368		0.221	0.187	0.193
14	6	0.716		0.87	0.638	0.644	0.256		0.227	0.14	0.19
14	7	1.32		1.118	1.056	1.031	0.411		0.332	0.263	0.266
14	8	1.411		1.27	1.352	1.122	0.707		0.472	0.428	0.459
14	9	0.799		0.511	0.73	0.806	0.643		0.238	0.396	0.343
14	10	0.353		0.274	0.341	0.426	0.139		0.084	0.087	0.142
14	11	1.379		1.035	0.883	0.973	0.285		0.194	0.244	0.238
14	12	0.86		0.805	0.631	0.72	0.491		0.409	0.404	0.251
14	13	0.571		0.557	0.724	0.564	0.167		0.212	0.146	0.175
15	1	0.4		0.366	0.381	0.327	0.085		0.11	0.114	0.047
15	2	0.283		0.379	0.325	0.202	0.046		0.09	0.076	0.058
15	3	0.345		0.327	0.477	0.357	0.106		0.132	0.128	0.109
15	4	0.256		0.252	0.212		0.12		0.101	0.103	0.076
15	5	0.47				0.31	0.11		0.095	0.116	0.079
15	6	0.41		0.468	0.394	0.473	0.093		0.086	0.085	0.085
15	7	0.259		0.283	0.256	0.259	0.079		0.093	0.075	0.063
15	8	0.426		0.367	0.356	0.336	0.058		0.063	0.089	0.088
15	9	0.775		0.522	0.545	0.986	0.308		0.155	0.121	0.125
15	10	0.704		0.661	0.724	0.586	0.083		0.099	0.157
15	11	0.812		0.898	0.991	0.572	0.18		0.193	0.227	0.159
15	12	0.485			0.462	0.315	0.112		0.09	0.097
15	13	0.296		0.29	0.318	0.232	0.105		0.08	0.068
15	14	0.241		0.213	0.328	0.223	0.081		0.088	0.075	0.031
15	15	0.456		0.476	0.6	0.391	0.116		0.124	0.121	0.076
15	16	0.448		0.542	0.698	0.469	0.098		0.094	0.107	0.025
15	17	0.544		0.621	0.848	0.572	0.149		0.145
15	18	0.402		0.395	0.382	0.465	0.089		0.105	0.082	0.058
15	19	0.228		0.173	0.226	0.18	0.053		0.058	0.045	0.037
15	20	0.273		0.196	0.265	0.277	0.049		0.063	0.051
15	21	0.204		0.207		0.286	0.103		0.082	0.089	0.08
15	22	0.273		0.453	0.287	0.256	0.084		0.082	0.099	0.064
15	23	0.209		0.245	0.23	0.205	0.094		0.097	0.089	0.055
15	24	0.809		0.786	0.867	0.9	0.262		0.231	0.224	0.203
16	1	0.659		0.343		0.452	0.094		0.069		0.09
16	2	0.847		0.334		0.603	0.179		0.114		0.128
16	3	0.926		0.525	0.72	1.039	0.169		0.112	0.099	0.136
16	4	0.535		0.58	0.611	0.535	0.184		0.144	0.099	0.129
16	5	1.41		1.366	1.252	0.975	0.327		0.244	0.298	0.166
16	6	0.554		0.777	0.64	0.614	0.094		0.083	0.103	0.079
16	7	0.358		0.345	0.363	0.374	0.152		0.13	0.108	0.056
16	8	0.457		0.366	0.377	0.737	0.124		0.141	0.093	0.099
16	9	1.429		1.359	1.324	0.795	0.934		0.625	0.627	0.401
16	10	0.912		1.055	0.998	1.152	0.328		0.299	0.258	0.3
16	11	0.634		0.473	0.729	0.407	0.3		0.193	0.222	0.155
16	12	0.782		0.8	0.653	0.81	0.3		0.231	0.195	0.252
16	13	1.139		0.914	1.129	0.978	0.327		0.4	0.392	0.281
16	14	0.575		0.581	0.473	0.87	0.268		0.274	0.172	0.153
16	15	0.856		0.755	0.832	1.116	0.274		0.157	0.187	0.23
16	16	0.336		0.317	0.354	0.393	0.146		0.105	0.103	0.096
16	17	0.47		0.504	0.574	0.368	0.113		0.095	0.1	0.108
16	18	0.997		0.733	0.577	0.625	0.177		0.178	0.138	0.125
17	1	0.371		0.368	0.538	0.373	0.071		0.063	0.058	0.059
17	2	1.076		0.713	0.622	0.644	0.155		0.112	0.102	0.081
17	3	0.478		0.707		0.336	0.081		0.056		0.026
17	4	0.94		0.554	0.572	0.471	0.065		0.112	0.081	0.051
17	5	0.492		0.591	0.388	0.491	0.1		0.157	0.103	0.052
17	6	0.276		0.321	0.386	0.238	0.095		0.069	0.045	0.024
17	7	0.927		1.048	1.119	1.048	0.187		0.148	0.114	0.055
17	8	0.371		0.316	0.311	0.258	0.085		0.076	0.094	0.072
17	9	0.695		0.425	0.411	0.304	0.189		0.112	0.079	0.031
18	1	0.418		0.432	0.465	0.759	0.206		0.178	0.166	0.168
18	2	0.425		0.515	0.321	0.417	0.179		0.141	0.132	0.193
18	3	0.386		0.48	0.519	0.349	0.125		0.103	0.135	0.103
18	4	0.745		0.522	0.586		0.15		0.114	0.118
18	5	0.656		0.455	0.64	0.524	0.159		0.179	0.181	0.136
18	6	0.46			0.347	0.355	0.082			0.069	0.064
18	7	1.535		1.537	1.617	1.061	0.101		0.135	0.276	0.178
18	8	0.573		0.563	0.488	0.441	0.121		0.105	0.084	0.112
18	9	0.308			0.202	0.241	0.092			0.094	0.083
18	10	0.601		0.652	0.749		0.252		0.211	0.226
18	11	0.622			0.429	0.562	0.226			0.13	0.159
18	12	0.685		0.707	0.675	0.637	0.232		0.264	0.147	0.169
18	13	0.786		0.71	1.006		0.256		0.232	0.203
18	14	0.541		0.638	0.594	0.635	0.183		0.241	0.198	0.105
19	1	0.517		0.393	0.474	0.516	0.115		0.104	0.104	0.087
19	2	0.535		0.337	0.441	0.614	0.151		0.103	0.114	0.115
19	3	0.462		0.299	0.346	0.287	0.178		0.156	0.144	0.134
19	4	0.49		0.5	0.407		0.271		0.29	0.175
19	5	0.691		0.736	0.551		0.277		0.17	0.211
19	6	0.312		0.423	0.325	0.336	0.136		0.075	0.1	0.059
19	7	0.425		0.668	0.429	0.396	0.161		0.058	0.125	0.127
19	8	0.311		0.359	0.346	0.425	0.107		0.089	0.049	0.103
19	9	0.723		0.715	0.57	0.72	0.393		0.391	0.292	0.367
19	10	0.589		0.789	0.648	0.441	0.267		0.366	0.304	0.189
19	11	0.398		0.402		0.424	0.077		0.063		0.069
19	12	0.613		0.247		0.229	0.086		0.103		0.096
19	13	0.437		0.427	0.416	0.441	0.141		0.166	0.108	0.15
19	14	0.522		0.765	0.431	0.409	0.153		0.29	0.16	0.187
19	15	0.994		0.678		0.495	0.241		0.191		0.141
19	16	0.504		0.344	0.399		0.192		0.102	0.187

## Sheet: potentiated
		Spine head area µm2					Area PSD95 µm2
Experiment #	Spine #	Before LTP, -15min	during LTP, -5min	30min after LTP	60min after LTP	120min after LTP	Before LTP, -15min	during LTP, -5min	30min after LTP	60min after LTP	120min after LTP
1	1	0.375	0.342	0.444	0.44		0.181	0.174	0.178	0.205
1	2	0.254	0.47	0.36	0.669		0.201	0.158	0.153	0.192
1	3	0.281	0.4	0.516	0.385		0.129	0.107	0.122	0.139
1	4	0.281	0.339	0.378	0.354		0.168	0.127		0.145
1	5	0.327	0.4	0.473	0.463		0.117	0.12	0.149	0.11
1	6	0.634	0.704	0.762	0.897		0.292	0.329	0.348	0.303
1	7	0.367	0.455	0.63	0.722		0.182	0.168	0.167	0.161
1	8	0.409	0.445	0.661	0.552		0.289	0.294	0.313	0.254
1	9	0.269	0.347	0.341	0.391		0.179	0.177	0.17	0.182
1	10	0.416	0.463	0.498	0.489		0.343	0.25	0.251	0.24
1	11	0.295	0.61	0.479	0.51		0.258	0.191	0.172	0.158
1	12	0.294	0.562	0.339	0.441		0.129	0.094	0.126	0.11
1	13	0.387	0.73	0.585	0.588		0.162	0.182	0.139	0.174
2	1	0.478	0.661	0.598	0.603		0.108	0.125	0.095	0.125
2	2	0.807	0.735	0.845	0.953		0.561	0.458	0.48	0.495
2	3	0.508	0.773	0.632	0.596		0.066	0.054	0.059	0.118
2	4	0.591	0.776	0.868	0.791		0.224	0.182	0.166	0.128
2	5	0.725	0.608	0.589	0.927		0.119	0.131	0.199	0.111
3	1	0.757	0.868	0.887	0.862		0.166	0.219	0.24	0.26
3	2	0.614	0.775	0.787	0.933		0.101	0.149	0.144	0.194
4	1	0.446	0.492	0.479	0.74		0.152	0.104	0.139	0.12
4	2	0.88	1.001	1.379	1.037		0.109	0.095	0.09	0.091
4	3	0.473	0.551	0.622	0.548		0.148	0.136	0.127	0.118
4	4	0.438	0.555	0.59	0.659		0.157	0.163	0.173	0.155
4	5	0.54	0.666	0.757	0.672		0.224	0.146	0.221	0.277
4	6	0.384	0.404	0.451	0.701		0.125	0.118	0.091	0.121
4	7	0.441	0.465	0.538	0.635		0.172	0.185	0.137	0.138
4	8	0.361	0.591	0.607	0.464		0.149	0.166	0.128	0.101
5	1	0.6	0.59	0.724	0.716		0.14	0.15	0.08	0.12
5	2	0.41	0.566	0.465	0.518		0.1	0.14	0.05	0.08
5	3	0.26	0.311	0.356	0.323		0.05	0.06	0.05	0.03
5	4	0.62	0.61	0.559	0.752		0.25	0.19	0.14	0.16
6	1	0.44	0.452	0.735	0.579		0.073	0.056	0.045	0.078
6	2	0.263	0.265	0.479	0.316		0.073	0.07		0.057
6	3	0.798	1.138	0.96	0.956		0.111	0.087		0.128
7	1	0.255	0.619	0.486	0.49		0.078	0.099	0.095
7	2	0.532	0.726	0.611	0.643		0.123	0.09	0.075	0.098
7	3	0.343	0.75		0.441		0.115	0.126		0.102
7	4	0.237	0.341	0.432	0.337		0.092		0.037	0.057
8	1	0.558	0.965	0.809	0.689		0.179	0.18	0.054	0.048
8	2	0.499	0.54	0.755	0.734		0.063	0.08	0.083	0.1
9	1	0.405	0.676	0.439	0.535		0.147	0.134		0.103
9	2	0.474	0.475	0.823	0.694		0.122	0.102	0.1	0.15
10	1	0.54	0.661	0.665	1.001		0.504	0.302	0.202	0.413
10	2	0.494	0.504	0.424	0.622		0.37	0.291	0.135	0.259
10	3	0.648	1.234	0.93	0.966		0.451	0.371	0.311	0.443
11	1	0.66		1.23	1.18	1.05	0.21		0.31	0.245	0.137
11	2	0.43		0.48	0.75	0.54	0.08			0.081	0.08
11	3	0.59		1.51	0.9	0.95	0.19		0.12	0.08
11	4	0.52		0.89	0.7	0.86	0.08		0.112	0.076	0.07
11	5	0.84		0.95	1.073	1.11	0.16		0.22	0.18	0.111
12	1	0.38		0.48	0.64	0.96	0.13		0.13	0.1	0.15
12	2	0.53		0.679	0.79	0.69	0.18		0.14	0.16	0.13
12	3	0.46		0.85	0.86	0.77	0.27		0.19	0.2	0.18
12	4	0.49		0.57	0.65	0.62	0.18		0.14	0.15	0.13
12	5	0.51		0.77	0.8	0.724	0.18		0.23	0.23	0.17
12	6	0.48		0.604	0.581	0.63	0.13		0.15	0.13	0.08
12	7	0.27		0.27	0.49	0.37	0.14		0.12	0.07
12	8	0.54		0.52	0.73	0.85	0.2		0.14	0.12	0.18
12	9	0.57		0.92	0.85	0.71	0.35		0.31	0.25	0.34
12	10	0.57		0.59	0.7	0.69	0.21		0.16	0.12	0.15
13	1	0.25		0.38	0.37	0.37	0.11		0.055	0.03	0.071
13	2	0.39		1.31	2.56	0.96	0.13		0.112	0.11	0.098
13	3	0.52		1.21	0.99		0.19		0.105	0.2
13	4	0.5			1.36	0.56	0.14			0.13	0.153
14	1	0.387		0.366	0.41	0.461	0.192		0.127	0.048	0.085
14	2	0.396		0.673	0.775	0.716	0.12		0.166	0.13	0.224
14	3	0.654		0.869	1.005	0.834	0.388		0.331	0.315	0.216
14	4	0.405		0.638	0.558	0.535	0.217		0.171	0.217	0.146
14	5	0.606		1.396	1.024	0.919	0.283		0.331	0.269	0.218
15	1	0.769			0.958	1.166	0.14		0.19	0.155	0.192
15	2	0.756		0.794	0.894	1.015	0.208		0.2	0.256	0.181
15	3	0.456		0.658	0.577	0.626	0.136		0.234	0.148	0.127
15	4	0.282		0.37	0.406	0.436	0.107		0.117	0.114	0.099
15	5	0.343		0.341	0.47	0.578	0.064		0.121	0.074	0.088
15	6	0.744		1.07	1.156	1.428	0.156		0.155	0.249	0.16
15	7	0.447		0.503	0.56	0.528	0.085		0.373	0.142	0.054
15	8	0.439		0.642	0.604	0.733	0.119		0.096	0.131	0.067
15	9	0.509		0.66	0.766	0.736	0.102		0.099	0.104	0.101
15	10	0.319		0.549	0.506	0.371	0.13		0.088	0.096	0.126
15	11	0.199		0.36	0.435	0.492	0.128		0.085	0.086	0.072
15	12	0.156		0.284	0.339	0.245	0.073		0.062	0.053
15	13	0.174		0.209	0.235	0.209	0.073		0.082	0.065	0.057
15	14	0.309		0.307	0.447	0.402	0.068		0.103	0.163	0.04
15	15	0.182		0.214	0.376	0.221	0.068		0.076	0.045	0.048
15	16	0.349		0.394	0.469	0.522	0.122		0.112	0.111	0.067
15	17	0.761		0.839	0.854	0.932	0.18		0.226	0.179	0.094
15	18	0.739		1.066	1.468	1.102	0.199		0.218	0.243	0.22
15	19	1.022		1.256	1.3	1.21	0.181		0.218	0.264	0.266
16	1	0.643		0.906	0.782	0.957	0.153		0.256	0.174	0.138
16	2	1.09		1.316	1.395	1.424	0.485		0.408	0.365	0.44
16	3	0.685		0.973	1.269	0.805	0.245		0.144	0.288	0.151
16	4	1.394		1.534	1.57	1.643	0.509		0.381	0.271	0.346
16	5	0.541		0.629	0.833	0.666	0.175		0.191	0.112	0.112
16	6	0.508		0.594	0.607	0.777			0.158	0.116	0.201
17	1	0.373		0.651	0.692	0.801	0.099		0.112	0.144	0.072
17	2	0.526		0.276	1.112	1.121	0.08		0.125	0.126	0.048
17	1	0.326		0.42	0.54	0.464	0.045		0.088	0.058	0.086
17	2	0.433		0.851	0.774	0.544	0.107		0.096	0.104	0.048
17	3	0.707		1.386	1.167	0.862	0.143		0.153	0.081	0.09
17	4	0.266		0.249	0.321	0.328	0.089		0.076	0.051	0.072
18	1	0.382		0.503	0.671	0.553	0.157		0.168	0.148	0.203
18	2	0.28		0.329	0.311	0.369	0.07		0.067	0.096	0.12
18	3	0.285			0.337	0.407	0.15			0.105	0.186
19	1	0.546		0.89	0.679	0.653	0.107		0.122	0.167	0.064
19	2	0.416		0.482	0.665	0.556	0.235		0.247	0.195	0.193
19	3	0.339		0.374	0.526	0.399	0.102		0.085	0.11	0.077
19	4	0.452		0.827	0.555	0.558	0.14		0.098	0.077	0.118
19	5	0.424		0.49	0.525	0.508	0.173		0.185	0.172	0.118
19	6	0.257		0.385	0.358	0.487	0.085		0.083	0.048	0.051
