# Supplementary material for: Pre- and postsynaptic nanostructures increase in size and complexity after induction of long-term potentiation
Source: iScience. 2023 Dec 7;27(1):108679. doi: 10.1016/j.isci.2023.108679 (PMC10783556; doi:10.1016/j.isci.2023.108679)
Supplement: Table S2. PSD95 assembly shape before, during and after cLTP induction, with and without stimulation; source data, related to Figure 3B [file mmc3.xlsx]

## Sheet: Control
PSD95 morphology
Before LTP, -15min	during LTP, -5min	30min after LTP	60min after LTP	120min after LTP			shape index	shape
0	0	2	0				0	macular
0	0	0	0				1	perforated
0	0	0	0				2	2 segments
0	0	0	0				3	3 or more segments
0	0	0	0
0	0	0	0
0	0	0	0
0	0	0	0
0	0	0	0
0	0	0	0
0	0	0	0
0	0	0	0
0	0	0	0
0	0	0	0
0	0	0	0
0	0	0	0
0	0	0	0
0	0	0	0
0	0	0	2
0	0	0	0
0	0	0	0
2	2	0	2
0	0	0	0
0	0	0	0
0	0	0	0
0	0	0	0
0	0	0	0
0	0	0	0
0	0	0	0
0	0	0	0
0	0	0	0
0	0	0	0
0	0	0	0
0	0	0	0
0	0	0	0
0	0	0	0
0	0	0	0
0	0	0	0
0	0	0	0
2	0	0	0
0	0	0	0
0	0	0	2
0	0	0	0
0	0	0	0
0	0	0	0
0	0	0	0
0	2		2
0	0	0	0
0	0	0	0
0	0	0
2	0	0	0
2		0	0
0	0	0
0	0	2	3
2	2	2	2
0	0	0	0
0	0	0	2
0	0	0	0
0	0	2
0	0	0	0
0	0	0	0
0	0	0
0	0	0	0
0	0	0	2
2	0	2
0	0		0
0	0		0
0	0	0	0
0	0	0	0
0	0	0	0
0	0	0
0	0	0	0
0	0	0	0
0	0	0	0
0	0	0	0
0	0	0	0
2	3	0	2
0	0	0	0
0	0		0
0	0	0	0
0	0	0	0
0	0	0
0	0	0	0
2	0	0	0
	0	0	0
0	0	0	0
0	0	0	0
0	0	2	0
0	0	0	0
0	0	0	0
0	0	0	0
0	0	0	0
0	0	0	0
0	0	0	0
0	0	0	0
0	0	0	0
0	0	0	0
0	0	0
0	0	0	0
1	0	0	0
0	0	0	0
0	0	0	0
0	0	0	0
0	0	0	1
0	0	0	0
0	0	0
2	0	0	0
0	0	0	0
0	2	0	2
2	0	0	0
0	0	0	0
2	2	0	3
0	0	0	0
0	0	0	0
0	0	0	0
0	0	0	0
0	0		0
0	0	0	0
0	2	0
0	0	0
0	0	0	0
0		0	0	0
0		0	0	0
0		0	0	0
0		0		0
2		0	2	2
0		0	2	0
0		0	0	0
0		0	0	0
0		0	0	0
0		0	0	0
0		0	0
0		0	0	0
0		0	0	0
0		0	2	0
0		0	0
0		0	0	0
0		0	0	0
0		0	0	0
0		0		0
0		0	0	0
0		0	0	0
0		0	0	0
0		0	0	0
0		0	0	0
0		0	0
0		0	0	0
0		0	0	0
0		1	0	0
0		0	0	0
0		0	0	0
0		0	0	0
0		0	0	0
0		0	0	0
0		0	0	0
0		0	0	0
0		0	0	0
0		0	0	0
0		0	0	0
0		0	0	0
0		0	0
0		0	0
0		0	0
0		0	0
0		0	0
0		1	1	0
0		0	0	0
0		0	0	0
1		2	0	1
0		0	0	0
0		0	0	0
0		2	0	2
0		0	0	0
0		2	2	0
0		0	0	0
0		0		0
2		2	2	2
0		0	0	0
0		0	0
0		0	0	0
0		0	0	0
0		0	0	0
0		0	0
0		0	0	0
0		0	0	0
0		0	0
0		0	0	0
0		0	0	0
0		0	0	0
0		0	0	0
0		0	0	0
0		0	0	0
0		0	0	0
0		0	0	0
0		0	0	0
0		0	0	0
0		2	0	0
0		0	0	0
0		0	0	0
0		0	0	0
0		0	0	0
0			0	0
0		0	0	0
0		0	0	2
0		0	0	0
0		1	0	0
0		0	0
2		0	0	0
0		0		0
0		0	0	0
0		0	0	0
0		0	1	1
0		1	1	1
0		0	0	0
0		0	0
0			0	0
0		0	0	0
1		0	1	0
0		0	0	0
0		0	0
0		0	0	0
0		0	0	0
0		0	0	0
0		0	0	0
0		0	0	0
0		0	0	0
0		0	0	0
0		0	0

## Sheet: Potentiated
PSD95 morphology
Before LTP, -15min	during LTP, -5min	30min after LTP	60min after LTP	120min after LTP			shape index	shape
0	0	0	0				0	macular
0	0	0	0				1	perforated
0	0	0	0				2	2 segments
0	0		0				3	3 or more segments
0	0	0	0
0	0	0	0
0	0	0	0
0	0	0	0
0	0	0	0
0	0	0	0
0	0	0	0
0	0	0	0
0	1	0	0
0	0	0	0
0	0	1	1
0	0	0	2
0	2	2	0
0	0	0	0
0	0	0	0
0	0	0	0
0	0	0	0
0	0	0	0
0	0	0	0
0	0	0	0
2	2	2	2
0	0	0	0
0	0	2	2
0	0	0	0
0	0	0	0
0	2	0	2
0	0	0	0
0	0	0	0
0	0	0	2
0	0		0
0	0		1
0	0	0
0	0	0	0
0	0		0
0		0	0
0	2	0	0
0	0	0	3
0	0		0
0	0	0	0
0	0	0	0
0	0	0	0
0	0	0	0
0		0	1	2
0			0	0
0		2	2
0		0	0	0
0		0	0	1
0		0	0	0
0		0	0	0
1		2	1	1
0		0	2	0
0		0	0	0
0		0	2	0
0		0	0
0		0	0	2
2		2	2	2
0		0	0	0
0		0	0	0
0		2	0	2
0		0	0
0			0	0
0		2	0	0
0		0	2	0
2		0	0	2
0		0	0	0
0		0	0	0
2		0	2	2
0		0	0	0
2		0	0	0
0		0	2	0
0		0	0	0
0		0	0	2
0		0	0	2
2		0	0	0
0		0	0	2
0		0	0	0
0		0	0	1
0		0	0
0		0	0	0
0		2	0	0
0		0	0	0
0		0	0	0
0		2	0	1
0		0	2	0
2		2	2	2
0		0	0	0
0		1	2	0
0		0	3	1
1		2	3	1
0		0	0	0
0		0	0	2
0		0	0	0
0		0	0	0
0		0	0	0
0		0	2	0
0		0	2	0
0		0	0	0
0		0	0	0
0		0	0	0
2			0	0
0		0	0	2
0		0	0	0
0		0	0	0
0		0	0	0
0		0	0	0
0		0	0	0
