# Supplementary material for: Pre- and postsynaptic nanostructures increase in size and complexity after induction of long-term potentiation
Source: iScience. 2023 Dec 7;27(1):108679. doi: 10.1016/j.isci.2023.108679 (PMC10783556; doi:10.1016/j.isci.2023.108679)
Supplement: Table S3. PSD95 coverage ratio before, during and after cLTP induction, with and without stimulation; source data, related to Figure 3D [file mmc4.xlsx]

## Sheet: Control
		PSD95 coverage ratio
Experiment #	Spine #	Before LTP, -15min	during LTP, -5min	30min after LTP	60min after LTP	120min after LTP
1	1	0.6173	0.781613	0.645582	0.720198
1	2	0.660762	0.772126	0.774677	0.686483
1	3	0.746092	0.810267	0.964858	0.735653
1	4	0.751989	0.908208	0.979126	0.797803
1	5	0.86583	1.00587	0.761932	0.773754
1	6	0.764759	0.790106	0.737983	0.766696
1	7	0.793973	0.700806	0.738039	0.704833
1	8	0.706336	0.859468	0.688806	0.689336
1	9	0.688367	0.767657	0.729289	0.985934
1	10	0.931848	0.707927	0.765865	0.837605
1	11	0.74661	0.927118	0.732163	0.754431
1	12	0.641675	0.842318	0.808334	0.791776
1	13	0.803467	0.740035	0.512412	0.826129
1	14	0.750463	0.687208	0.688169	0.769929
1	15	0.873564	0.819148	0.872677	0.760971
1	16	0.827036	0.710425	0.677262	0.725259
1	17	0.781634	0.850724	0.74152	0.857221
1	18	0.781101	1.06077	0.919515	0.692791
1	19	0.742756	0.80069	0.72151	0.611418
1	20	0.755383	0.678488	0.74972	0.765371
1	21	0.71909	0.698546	0.652294	0.724246
1	22	0.542039	0.506426	0.720587	0.402586
1	23	0.643009	0.820164	0.722682	0.74918
1	24	0.787088	0.715432	0.728536	0.711904
1	25	0.875509	0.813762	0.684347	0.77369
1	26	0.81218	0.619947	0.726259	0.740785
1	27	0.783776	0.746121	0.736541	0.647287
1	28	0.747172	0.779701	0.725514	1.09489
1	29	0.790855	0.742061	0.676474	0.730466
1	30	0.802362	1.01917	0.816797	0.743067
1	31	0.761556	0.705808	0.816802	0.722145
1	32	0.749088	0.729718	0.694895	0.750898
1	33	0.775136	0.776425	0.766832	0.743686
1	34	0.79441	0.644241	0.782398	0.754236
1	35	0.858957	0.93378	0.753324	0.700206
1	36	0.770454	0.910524	0.859346	1.05903
1	37	0.716122	0.788102	0.686773	0.673667
1	38	0.804796	0.704254	0.694895	0.77337
1	39	0.863888	0.827405	1.0616	0.744861
1	40	0.592143	0.764401	0.869818	1.03836
1	41	0.881512	0.7736	0.820086	0.688484
1	42	0.73428	0.760007	0.842383	0.750258
1	43	0.744759	0.796364	0.716455	0.779196
1	44	0.814561	0.79636	0.821931	0.718461
2	1	0.734265	0.707376	1.01532	0.706574
2	2	0.824788	0.765248	0.734184	1.03645
2	3	0.81438	0.543541		0.587957
2	4	0.901471	0.759505	0.683822	0.599739
2	5	0.774755	0.749306	0.770092	0.820223
2	6	0.884747	0.795132	0.781179
2	7	0.664781	0.645851	0.741846	0.611894
2	8	0.730248		0.74495	0.676702
2	9	0.726246	0.808911	0.821559
2	10	0.889819	0.86616	0.397263	0.562128
2	11	0.501527	0.502804	0.475769	0.465347
2	12	0.805633	0.69077	0.700344	0.755475
2	13	0.64873	0.860771	0.584921	0.546187
2	14	0.748987	0.852822	0.834579	0.792635
2	15	0.736507	0.709245	0.628083
3	1	0.677692	0.811815	1.03845	1.07112
3	2	0.659349	0.732384	0.696697	1.02918
3	3	0.937818	0.763989	0.657587
3	4	0.841503	0.90833	0.766573	0.941077
3	5	0.817601	0.695189	0.900534	0.62696
3	6	0.751196	0.559872	0.554307
3	7	0.981069	0.621144		0.975148
3	8	0.876518	0.723741		0.882528
3	9	0.913784	0.942351	0.797871	0.674129
3	10	0.747976	0.664591	0.62122	1.04528
3	11	0.801155	0.753337	0.647178	1.09111
3	12	0.807575	0.850701	0.813817
3	13	0.970036	1.01004	0.802391	0.971846
3	14	0.934458	0.91867	0.774829	0.768622
3	15	0.790045	0.814044	0.686683	0.806698
3	16	0.629183	0.586586	0.786872	0.671754
3	17	0.66614	0.660682	0.789308	0.707134
3	18	0.391593	0.376887	0.608675	0.62072
3	19	0.821983	0.776694	0.662055	0.948775
3	20	0.69269	0.565321		0.782275
3	21	1.0471	0.913027	0.953982	0.686024
3	22	0.753196	0.770022	0.698015	0.781086
3	23	0.680566	0.96514	0.654007
4	1	0.806485	0.786603	0.817672	0.861072
4	2	0.650314	0.728134	0.894373	0.602907
4	3		0.915895	1.01247	0.697211
4	4	0.861548	0.70452	0.718468	0.800043
4	5	0.650176	0.756398	0.849156	0.719156
4	6	0.769151	0.617541	0.562186	0.784278
4	7	0.740117	0.686928	0.789524	0.714373
4	8	0.819291	0.7961	0.650684	0.820669
4	9	0.921957	0.7759	0.827991	0.771001
4	10	0.804449	0.602686	0.676575	0.754048
4	11	0.803437	0.878857	0.704733	0.752772
4	12	0.704241	0.773089	0.833501	0.734799
4	13	0.687069	0.604986	1.04456	0.921663
4	14	0.829366	0.778566	0.722967	0.741405
4	15	0.783615	0.709977	0.917262	0.749797
4	16	0.705816	0.68553	0.730657
4	17	0.868053	0.515524	0.760044	0.665859
4	18	0.712421	0.746632	0.702866	0.769703
4	19	0.954355	0.648237	0.731435	0.672596
4	20	0.914316	0.821823	0.655119	0.962383
4	21	0.781656	0.684962	0.689107	0.778226
4	22	0.827967	0.716391	0.741662	0.691751
4	23	0.73396	1.00129	0.745992	0.732273
4	24	0.616629	0.743556	0.702244
5	1	0.630211	0.962495	0.752862	0.811397
5	2	0.844828	0.807666	0.761137	0.717733
5	3	0.729744	0.628394	0.741482	0.757346
5	4	0.699123	0.630487	0.753793	0.753983
5	5	0.941904	0.759952	1.04311	1.12405
5	6	0.743098	0.644547	0.875662	0.496585
5	7	1.0053	0.746014	0.760482	0.825255
5	8	0.885861	0.739758	0.7571	0.697165
5	9	0.731858	0.74161	0.934472	0.747288
5	10	0.805697	0.73497	0.806186	0.832157
5	11	0.904793	0.849701		0.658808
5	12	0.81726	0.730377	0.663471	0.747967
5	13	0.689396	0.482071	0.730853
5	14	0.738499	0.55177	0.846759
5	15	0.760816	0.845194	0.686552	0.740407
6	1	0.958741		0.78808	0.75374	0.715898
6	2	0.721462		0.745625	0.723195	0.804696
6	3	0.701958		0.779639	0.990626	0.731916
6	4	0.771788		0.82549		0.757652
6	5	0.610225		0.797366	0.549197	0.618813
6	6	0.83074		0.823825	0.820263	0.729482
6	7	0.797511		0.72333	0.821243	0.749869
6	8	0.700843		0.675427	0.70469	0.758561
6	9	0.789323		0.636028	0.681278	0.721332
6	10	0.743612		1.00338	0.595873	0.782422
6	11	0.932109		0.875504	0.805653
6	12	0.8209		0.757289	0.737566	0.804185
6	13	0.680916		0.775828	0.831769	0.794487
6	14	0.702175		0.730636	0.484902	0.784453
6	15	0.598262		0.643995	0.729672
6	16	0.725721		0.846882	0.822986	1.05056
6	17	0.773015		0.716683	0.712627	1.07482
6	18	0.706539		0.816839	0.706822	0.785104
6	19	0.748971		0.770753		0.667336
6	20	1.04811		0.709509	0.697279	0.716685
6	21	0.955226		0.807507	0.717339	0.684882
6	22	1.03632		0.760438	0.852641	0.659167
6	23	0.704907		0.738698	0.711908	0.780502
6	24	0.958472		0.890434	0.761178	0.984299
6	25	1.10311		0.77159	0.639631
6	26	0.756034		0.693816	0.801123	0.649355
6	27	0.83384		0.701898	0.879007	0.677111
7	1	0.915946		0.676333	0.659506	0.854037
7	2	0.855176		0.661506	0.744313	0.852084
7	3	0.802664		0.925545	0.960761	0.792242
7	4	0.853635		0.788873	0.785227	0.687031
7	5	0.771394		0.788133	0.799021	0.654266
7	6	0.986527		0.64222	0.845926	0.845546
7	7	0.847789		0.980213	0.839573	0.725829
7	8	0.826004		0.734801	0.681022	0.831523
7	9	0.826413		0.736886	0.870946	0.787157
7	10	0.717478		0.768795	0.695972	0.95228
7	11	0.769315		0.676129	0.660318	0.796381
7	12	0.69687		0.809902	0.847697	0.966207
7	13	0.673026		1.03438	0.704981
7	14	0.737021		0.669611	0.891959
7	15	0.791761		0.807722	0.679872
7	16	0.712323		0.788777	0.895259
7	17	0.769206		0.746898	0.652271
7	18	0.853061		0.650617	0.717845	0.664564
7	19	0.763237		0.750546	0.790759	0.986427
7	20	0.623582		0.754113	0.736513	0.971584
7	21	0.919798		0.704648	0.689157	0.639296
7	22	0.743967		0.907283	0.813204	0.71738
7	23	0.899982		0.812298	0.744921	0.768143
7	24	0.749655		0.672202	0.802397	0.539803
7	25	0.705515		0.809153	0.704062	0.961616
7	26	0.8821		0.583453	0.500415	0.849536
7	27	0.829783		0.860366	0.658977	0.696116
7	28	0.621475		0.68644		0.723106
7	29	0.55978		0.710833	0.691093	0.395387
7	30	0.800126		0.699213	0.686958	0.804495
7	31	0.663544		0.884904	0.902174
8	1	0.97406		0.883429	0.741852	0.789221
8	2	0.993139		0.719366	0.937115	0.651953
8	3	0.713079		0.77692	0.783979	0.934858
8	4	0.822939		0.790047	0.680985
8	5	0.942149		0.796891	0.713732	0.725348
8	6	0.894107		0.80064	0.755938	0.970636
8	7	0.678647		0.756215	0.979614
8	8	0.895396		0.786209	0.670128	0.898874
8	9	0.660411		0.678083	0.723265	0.641548
8	10	0.872152		0.712389	0.639481	0.779068
8	11	0.862547		0.95709	0.698845	0.90618
8	12	0.738008		0.753361	0.782137	1.01299
8	13	0.930686		0.921436	1.01323	0.807326
8	14	0.879968		0.803939	0.880037	0.553741
8	15	0.775632		0.790717	0.703899	0.847586
8	16	0.706903		0.813591	0.911074	0.743655
8	17	0.919973		0.706084	0.829593	0.614959
8	18	0.902585		0.625665	0.699691	0.872132
8	19	0.86867		0.946035	0.935021	0.748179
8	20	0.794766		0.950431	0.79384	0.85603
8	21	0.918389		0.766989	0.711154	0.69792
8	22	0.822319		0.950869	0.761287	0.742544
8	23	0.789736			0.71955	0.797334
9	1	0.712676		0.69096	0.704323	0.742825
9	2	0.683457		0.743333	0.994402	0.663355
9	3	0.821228		0.606011	0.620615	0.842678
9	4	0.724935		0.669408	0.782856	0.730509
9	5	0.770127		0.743737	0.741742
9	6	0.628188		0.618813	0.745458	0.741456
9	7	0.783258		0.810479		1.01702
9	8	0.773116		0.61708	0.760007	0.920094
9	9	0.809458		0.750301	0.617252	0.63675
9	10	0.814948		0.751984	0.739914	0.730177
9	11	0.544777		0.675096	0.770482	0.769196
9	12	0.847248		0.840209	0.731843	0.681857
9	13	0.683207		0.6717	0.705619
9	14	0.684301			0.80829	0.627546
10	1	0.919768		0.832274	0.778915	0.713772
10	2	0.606575		0.780362	0.63369	0.595094
10	3	0.520351		0.701048	0.720786	0.526322
10	4	0.809536		0.559858	0.793036
10	5	0.747446		0.669705	0.835484	0.736545
10	6	0.703581		0.798724	0.781377	0.740442
10	7	0.779339		0.787738	0.853427	0.934655
10	8	0.809975		0.700635	0.679744	0.648044
10	9	0.751386		0.73312	0.757153	0.643655
10	10	0.735009		0.964635	0.754466	0.785825
10	11	0.843548		0.906699	0.695966	0.778043
10	12	0.766521		0.720354	0.827177

## Sheet: Potentiated
		PSD95 coverage ratio
Experiment #	Spine #	Before LTP, -15min	during LTP, -5min	30min after LTP	60min after LTP	120min after LTP
1	1	0.870941	0.96967	0.924471	0.736424
1	2	0.615003	0.675569	0.860817	0.638234
1	3	0.77992	0.986072	0.723082	0.818574
1	4	0.762613	0.704547		0.6442
1	5	0.788403	0.581379	0.672817	0.643158
1	6	0.991374	0.826725	0.736905	0.775479
1	7	0.784744	0.818452	0.761666	0.73685
1	8	0.744528	0.640643	0.767921	0.889106
1	9	0.770822	0.786797	0.922452	0.78981
1	10	0.789426	0.911567	1.00337	0.852403
1	11	0.800452	0.915027	0.712103	0.690147
1	12	0.942681	0.913342	0.871047	0.80871
1	13	0.75934	0.827766	0.708361	0.918533
2	1	0.934604	0.787942	0.836801	0.782861
2	2	0.739247	0.778569	0.711985	0.668219
2	3	0.985405	1.07817	0.926077	0.53288
2	4	0.618171	0.724267	0.482477	0.542307
2	5	0.580261	0.900985	0.785974	0.757363
3	1	0.840213	0.823232	0.835644	0.820411
3	2	1.10262	0.914631	1.00851	0.837072
4	1	0.796126	0.94681	0.818468	0.808289
4	2	0.700245	0.694545	0.807553	0.704186
4	3	0.853948	0.687968	0.865317	0.746694
4	4	0.917566	0.896364	0.792506	1.03876
4	5	0.47523	0.419021	0.558146	0.696481
4	6	0.898273	0.707979	0.974862	0.700987
4	7	0.864738	0.689565	0.593946	0.563014
4	8	0.92504	0.966019	0.905723	0.878782
5	1	0.873818	0.795798	1.02891	0.731068
5	2	0.716935	0.658024	0.544136	0.661443
5	3	1.12282	0.631899	1.10528	1.01054
5	4	0.842114	0.778387	0.88422	0.731768
6	1	0.924261	0.978114	1.09732	0.375935
6	2	0.929846	0.908538		0.756048
6	3	0.772046	0.970936		0.709699
7	1	0.997145	0.885935	1.02256
7	2	0.826018	1.0488	0.892351	0.881584
7	3	0.89987	0.887257		0.722821
7	4	1.02408		1.06828	0.683076
8	1	0.784027	0.549748	0.793548	0.772541
8	2	1.00863	0.862552	0.884435	0.42218
9	1	0.849996	0.805681		0.854109
9	2	0.93904	0.915039	0.718696	0.68147
10	1	0.823556	0.950301	0.788276	0.742672
10	2	0.784795	0.805171	0.913544	0.881243
10	3	0.818956	0.746354	0.804555	0.862847
11	1	0.785512		0.735176	0.703301	0.53796
11	2	0.789629			0.70882	0.943168
11	3	0.736895		0.509311	0.26209
11	4	0.898255		0.660004	0.720667	0.724629
11	5	0.917677		0.825828	0.78748	0.387603
12	1	0.816203		0.777848	0.690123	0.780194
12	2	0.766521		0.652963	0.601311	0.702572
12	3	0.669754		0.547336	0.644371	0.771683
12	4	0.848851		0.78771	0.529356	0.719366
12	5	0.86		0.729944	0.693145	0.712499
12	6	0.771683		0.654978	0.565708	0.565901
12	7	0.715611		0.696732	0.651531
12	8	0.713321		0.702359	0.833569	0.464888
12	9	0.778559		0.630335	0.79243	0.524427
12	10	0.530848		0.800803	0.784762	0.779239
13	1	1.03749		1.06832	0.88422	0.722124
13	2	0.823922		0.675581	0.920845	0.770482
13	3	0.995566		0.695422	0.878728
13	4	0.832207			0.727587	0.735337
14	1	0.81219		0.699083	0.641773	0.626486
14	2	0.837848		0.714913	0.622344	0.688775
14	3	0.744865		0.664608	0.636639	0.710088
14	4	0.607498		0.773366	0.845733	0.905197
14	5	0.837799		0.702312	0.823345	0.819118
15	1	0.60395		0.835553	0.533922	0.614655
15	2	0.63816		0.755887	0.83671	0.750323
15	3	0.697737		0.76181	0.756519	0.733694
15	4	0.717237		0.725002	0.61486	0.668951
15	5	0.711378		0.859674	1.07112	0.665055
15	6	0.727699		0.769367	0.641521	0.45527
15	7	0.719533		0.663313	0.819979	0.701637
15	8	0.583263		0.642083	0.739673	0.734794
15	9	0.804414		0.876254	0.676915	0.598668
15	10	0.892357		0.785974	0.813336	0.772203
15	11	0.779075		0.63488	1.12865	0.621717
15	12	0.716173		0.93866	0.738592
15	13	1.02244		0.762352	0.734431	0.741215
15	14	0.666535		0.581926	0.637076	0.737811
15	15	0.705543		0.815268	0.723289	0.728003
15	16	0.751054		0.787675	0.770069	0.762564
15	17	0.741897		0.594485	0.656336	0.551537
15	18	0.745647		0.795119	0.596803	0.662275
15	19	0.59331		0.424815	0.479268	0.453027
16	1	0.790926		0.74801	0.818057	0.780752
16	2	0.649899		0.813661	0.663313	0.790079
16	3	0.813299		0.859806	0.625276	0.590592
16	4	0.544041		0.682635	0.400241	0.68965
16	5	0.779092		0.841363	0.592242	0.744781
16	6			0.596878	0.774219	0.753947
17	1	0.7484		0.70512	0.618579	0.682113
17	2	0.984594		0.750753	0.646281	0.735272
17	1	1.13147		0.68506	0.696173	0.751041
17	2	0.66581		0.963236	0.702572	0.721106
17	3	0.89942		0.815196	0.696372	0.660003
17	4	0.910975		0.794257	0.926985	0.828118
18	1	0.774653		0.693988	0.831803	0.839849
18	2	0.709234		0.276169	0.739301	0.681632
18	3	0.814012			0.693938	0.786584
19	1	0.793943		0.721494	0.767865	0.54067
19	2	0.8539		0.812471	0.88707	0.80847
19	3	0.727811		0.720803	0.671611	1.02765
19	4	0.776497		0.959243	1.07499	0.841803
19	5	0.963069		0.744479	0.718742	0.806828
19	6	0.856916		0.764482	0.55545	0.726171

## Sheet: APV
		PSD95 coverage ratio
Experiment #	Spine #	Before LTP, -15min	during LTP, -5min	30min after LTP	60min after LTP	120min after LTP
1	1	0.514802	0.639705	0.775795	0.647693
1	2	0.711832	0.69197	0.746612
1	3	1.0441	1.08801	0.970762	1.06541
1	4	0.866627	0.952909	0.946047	0.74289
1	5	0.832947	0.994427	0.813931	0.856444
1	6	0.654978	0.72542	0.663984	0.585504
1	7	0.872073	0.647076	0.672707	0.730551
1	8	0.680775	0.781786	0.94511	0.743775
1	9	0.908325	0.669661	0.841491	1.00207
1	10	0.665409	1.01977	0.728142	0.695998
1	11	0.645927	0.785798	0.845049
1	12	0.813714	0.899733	0.903003	0.738266
1	13	0.820119	0.800414	0.692589	0.809768
1	14	0.691775	0.702549	0.609512	0.552748
1	15	0.743088	0.712862	0.620995	0.878507
1	16	0.725773	0.934504	0.758289	0.731556
1	17	0.769471	0.477296	0.781341	0.612232
1	18	0.741194	0.650393	0.6369
1	19	0.801241	0.789559	0.808608	0.843424
1	20	0.854545	0.705562		0.787385
1	21	0.795199	0.911834	0.894265	0.697925
1	22	0.79293	0.80372	0.734039	0.684121
1	23	0.777932	0.68617		0.762653
1	24	0.685509	0.923676		0.975387
1	25	0.788924	0.778356		1.05434
1	26	0.781131	0.805733		0.709598
1	27	0.796047	0.971784		0.635144
2	1	0.852542	0.923909	0.750275	0.703649
2	2	0.800831	0.796411		0.580465
2	3	0.656799	0.648781	0.673864	0.699399
2	4	0.757918	0.669905	0.716935	0.735727
2	5	0.605917	0.853063	0.827887
2	6	0.621586	0.668286	0.73417	0.697897
2	7	0.909439	0.74166	0.756387	0.849943
2	8	0.597865	0.546952	0.676994	0.715226
2	9	0.8094	0.998401	0.827972	0.726297
2	10		0.66155	0.679934	0.940852
2	11	0.674124	0.76386	0.729612	0.751805
2	12	0.689761	0.809764	0.906329	0.630703
2	13	0.737047	0.795045	0.822471	0.773245
2	14	0.956146	0.782577	0.756314
2	15	0.759434	0.734071	0.728116	0.73288
2	16	0.66866	0.852861	0.798892	0.810331
2	17	0.696628	0.837745	0.767716	0.796471
2	18	0.744276	0.416082		0.724998
2	19	0.739705	0.861276		0.643868
2	20	0.770925	0.815356	0.874504	0.724035
2	21	0.748546	0.800836	0.873396	0.905007
2	22	1.01822	0.799732	0.758724
2	23	0.837647	0.816252	0.788916
2	24	0.723355	0.690747	0.716769
2	25	0.65178	0.869792	0.831259	0.798968
2	26
2	27	0.761841	0.840584		0.706722
2	28	0.7037	0.73546	0.596669
3	1	0.848535	0.761849	0.749726	0.770213
3	2	0.684944	0.758909	0.779616	0.86801
3	3	0.849278	0.799352	0.836321	0.844225
3	4	0.746767	0.623618	0.950792	0.86764
3	5	0.750474	0.729165	0.741797	0.626109
3	6	0.703738	0.711392	0.98925
3	7	0.686032	0.702495	0.699226	0.722573
3	8	0.792971	0.916321	0.779726	0.820265
3	9	0.736751	0.677813	0.694912
3	10	0.799395	0.598153	0.744065	0.668998
3	11	0.738513	0.998173	0.652564
3	12	0.752315			0.725411
3	13	0.798321	0.72533	0.764681	0.684085
3	14	0.457654	0.598161	0.438791	0.764133
3	15	1.00219	0.691793	0.777794	0.746117
3	16	0.86745	0.66465	0.636808	0.660419
3	17	0.833182	0.825165	0.830938	0.802123
3	18	0.771229	0.733849	0.676976	0.797474
3	19	0.767698	0.772069	0.745315	0.83498
3	20	0.695881	0.636966	0.707563	0.870384
4	1	0.677078	0.551835	0.71177
4	2	0.686699	0.738217	0.775276
4	3	0.599287	0.685362	0.665936
4	4	0.705133	0.726607	1.01099
4	5	0.751794
4	6	0.746327	0.648525	0.678226
4	7	0.980176	0.479025	0.762519
4	8	0.716422	0.583825	0.725916
4	9	0.78672	0.862926	0.812576
4	10	0.733802	0.721893	0.715503
4	11	0.928937	0.734992	0.388435
4	12	0.667004	0.721112	0.729688
4	13	0.770607	0.6981	0.498857
4	14	0.9578	0.768694	0.810746
4	15	0.722293	0.565842	0.606974
4	16	0.675791
4	17	0.616769
4	18	0.862646	0.906264	0.600905
4	19	0.894821	0.819977	0.832656
4	20	0.821938	0.636417	0.711397
4	21	0.787425	0.611531	0.610798
4	22	1.04508	0.857618	0.997711
4	23	0.947335	0.934604	0.676428
4	24	0.68318	0.786817	0.787646
4	25	0.785197	0.715584	1.0315
5	1	1.01324	0.603712	0.728592
5	2	0.839201	0.723938	1.02342	0.714544
5	3	0.840993	0.802345	0.841811	0.68974
5	4	0.755908	0.99655	0.845495
5	5	0.798654	0.672892	1.03271
5	6	1.03876	0.676399	1.01377
5	7		0.841318	0.553358
5	8	0.782834	0.681056	0.714632
5	9	0.742436	0.948014	0.707545
5	10	0.872969	0.795184	1.03563
5	11	0.846422	0.786249	0.977542
5	12	0.745863	0.775454	0.610474
5	13	0.713078	0.699784	0.64588
5	14	0.670543	0.88195	0.855524
5	15	0.755636	0.993819	0.667256
5	16	0.767345	0.744434		0.738217
5	17	0.889369	0.738132	0.584852
5	18	0.800426	0.904316	0.992731
5	19	0.931753	0.705173	0.786425	0.723973
6	1	0.826975	0.831359	0.733229	0.730798
6	2	0.794681	0.768786	0.741096	0.665055
6	3	0.765362	0.747348	0.764055	0.860063
6	4	0.739477	0.580511	0.501921	0.651606
6	5	0.759626	0.755024	0.938009	0.799622
6	6	0.81169	0.796794	0.856653	0.695199
6	7	0.920383	0.81168	0.812311	0.811242
6	8	0.71399	0.568787	0.837508	0.827563
6	9	0.701694	0.783136	0.871063	0.632779
6	10	0.669456	0.750786	0.931729	0.671988
6	11	0.681671	0.722369	0.602147	0.787904
6	12	0.726393	0.484145	0.670489	0.587267
6	13	0.584095	1.08919	0.591162	0.709652
6	14	0.827678	0.696966	0.485314	0.696975
6	15	0.771618	0.721133	0.648784	0.707804
6	16	0.721199	0.645063	0.695762	0.79468
6	17	0.84139	0.735705	0.575033	0.714794
7	1	0.775359	0.822033	0.67565
7	2	0.763646	0.839726	0.563418
7	3	0.756653	0.690577	0.699219
7	4	0.741688	0.829561	0.822888
7	5	0.809774	0.722343	0.570899
7	6	0.764016	0.646612	0.739656
7	7	0.718995	0.81694	0.660039
7	8	0.715221	0.64202	0.613913
7	9	0.637428	0.785168	0.725872
8	1	0.716135	0.844686	0.745888
8	2	0.794954	0.686361	0.669547
8	3	0.993971	0.684449	0.932034
8	4	0.722267	0.776374	0.770153
8	5	0.734977	0.686322	0.723812
8	6	0.522481	0.485148	0.582072
8	7	0.513164	0.714062	0.614156
8	8	0.677394	0.767026	0.791497
8	9	0.821882	0.760012	0.659418
8	10	0.748697	0.701989	0.776522
8	11	0.939873	0.675096	0.520969
8	12	0.798346	0.667089	0.698623
8	13	0.741945	0.896028	1.00111
8	14	0.844491	0.672064	0.647148
9	1	0.650701			0.783977	0.767092
9	2	0.730568		0.84017	0.587847	0.623732
9	3	0.757772		0.654458	0.712367	0.525199
9	4	0.934001		0.94242	0.770562	0.838883
9	5	0.878541		0.95323	0.503983	1.06658
9	6	0.965441		1.00575	0.750955	0.835334
9	7	1.00511		0.844959	0.733968	0.761086
9	8	0.771216		0.719547	0.719843	0.938028
9	9	1.00967		0.976611	1.03138	0.838245
9	10	0.836553		0.699603	0.620253	0.958793
9	11	0.749549		0.797628	0.739199	0.815641
9	12	1.02906		0.871575	0.70613	0.955293
9	13	0.743636		0.616583	0.819783	0.601764
9	14	0.804255			0.638164	0.792269
9	15	0.776611		0.915799	0.671693	0.494832
9	16	0.693433		0.755287	0.739154	0.94882
9	17	0.87643		0.908806	0.781804	0.650241
9	18	0.734233		0.78535	0.836307	0.642405
9	19	0.777243		0.772678	0.939726	0.688377
9	20	0.731176		1.01119	0.950862	0.826833
9	21	0.829639		0.687962	0.509816	0.642745
9	22	0.927869		0.640786	0.885008	0.596233
9	23	0.666939		0.52174		1.05731
9	24	0.860783		0.635961	0.779828
10	1	0.780854		0.788407	0.680192	0.674998
10	2	0.814003		0.69933	0.702852	0.727781
10	3	0.72682		0.744176	0.821559	0.819003
10	4	0.540223			0.681064	0.705388
10	5	0.827038			0.74869	0.691252
10	6	0.755664		0.746647	0.775175	0.606029
10	7	0.901805		0.795177	0.692315	0.610475
10	8	0.402646		0.370771	0.3335
10	9	0.766835		0.952728	0.778644
10	10	0.764201		0.647633	0.734151	0.55864
10	11	0.871924		0.466044	0.735661	0.577585
10	12	0.570767			0.719036	0.62213
10	13	0.733857		0.703109	0.590498
10	14	0.937299		0.631986	0.699396
10	15	0.813205			0.721972	0.778717
10	16	0.687126			0.659474	0.937173
10	17	0.961275		0.660738	0.74198
11	1	0.809867		0.763989	0.807216	0.796967
11	2	0.944516		1.121		0.777271
11	3	0.697874		0.710063	0.694385	0.822945
11	4	0.71442		0.773015	0.903275	0.688024
11	5	0.919704		0.868073	0.780583	0.796098
11	6	0.810414		0.819482	0.746378	0.739017
11	7	0.759703		0.782352	0.772281	0.721812
11	8	0.910442		0.813542	0.741853	0.678646
11	9	0.816548		0.750649	0.775282	0.713526
11	10	0.741557			1.01653	0.694671
11	11	0.872647		0.778559	0.678638
11	12	0.796807		0.838215	0.729579	0.757662
11	13	0.769701		0.808923	0.748949	0.71557
11	14	0.731533		0.764787	0.79835	0.767912
11	15	0.73519		0.799289	0.720576	0.948808
11	16	0.757247		0.76179	0.682032
11	17
11	18	0.926079		0.628171	0.755237	0.938441
12	1	0.771625		0.94192	0.822685	0.561723
12	2	0.79481		0.624613	0.816659	0.834556
12	3	0.671662		0.532027	0.773427	0.549973
12	4	0.913774		0.823025	0.629078	0.849679
12	5	0.720765		0.859123	0.686672	0.726092
12	6	0.758965		0.673682	0.780059	0.770327
12	7	0.737948		0.893093	0.579116
12	8	0.675589		0.804013	0.579695	0.736797
12	9	0.865373		0.672082	0.833975	0.774591
12	10	0.795102		0.637398	0.693958
12	11	0.568054		0.621383	0.692642	0.730708
12	12	0.830299		0.831152	0.751846	0.762878
12	13	0.726213		0.56139	0.678007
12	14	0.596343		0.725743	0.706316	0.800019
13	1	0.691555		0.766355	0.748786	0.755599
13	2	0.711805		0.910043	0.648268	0.955602
13	3	0.859871		0.724399	0.637849	0.59249
13	4	0.952766		0.800246	0.645332	0.763608
13	5	0.798047		0.757375	0.806656	0.760858
13	6	1.00407		0.714193	0.821055	0.770309
13	7	0.790288		0.777725	0.76658	0.712383
13	8	0.75459		0.916393	0.885859
13	9	0.853927		0.883422	0.659307
13	10	0.682539		0.890021	0.700372	0.69653
13	12	0.706909		0.787334	0.803165
13	13	0.842888		0.696464	0.723074	0.915561
13	14	0.85226		0.698069	0.941773

## Sheet: Unpotentiated
		PSD95 coverage ratio
Experiment #	Spine #	Before LTP, -15min	during LTP, -5min	30min after LTP	60min after LTP	120min after LTP
1	1	0.664972	0.965472	0.757836	0.699074
1	2	0.784827	0.996406	0.720179	0.649288
1	3	0.732616	0.893187	0.729369	1.00078
1	4	0.88422	0.596004	0.792346	0.700279
1	5	0.651206	0.800855	1.02039	0.991354
1	6	0.784153	0.64699	0.522054	0.663857
1	7	0.792299	0.828956	0.658335	0.722807
1	8	0.722602	0.815167	0.747521
1	9	0.866375	0.789373	0.990307	0.802069
1	10	0.771351	0.563403	0.76288	0.928935
1	11	0.806958	1.01902	0.797406	0.954903
1	12	0.821575	0.833356	0.850652	0.777199
2	1	0.757093	0.758	0.759764	0.824911
2	2	0.798131	0.66904	0.819432	0.791889
2	3	0.946387	0.989732	0.744436	0.927706
2	4	0.703688	0.857274	0.719106	0.883709
2	5	0.693362	0.640558	1.08661	1.07131
2	6	0.593805	0.713005	0.507479	0.65307
3	1	1.00269	0.720427	0.644786	0.774618
3	2	0.73372	0.932985	0.875243	0.721861
3	3	0.799411	0.798745	0.70312	0.807676
4	1	0.753508	0.849108	0.920559	0.943415
4	2	0.969799	0.81941	0.88437	0.841714
4	3	0.933172	0.87681	0.406475	0.772905
4	4	1.00132	0.729287	0.849033	0.771134
4	5	0.704514	0.667558	0.731152	0.666437
4	6	0.884663	0.915631	0.846332	0.774776
4	7	0.605075	1.01425	1.05626	0.775348
4	8	0.713106	0.925616	0.822866	1.00219
4	9	0.646703	1.11289		1.01102
4	10	0.999469	0.689702	0.773458	0.612022
4	11	0.918723	1.03255	1.06634	0.934898
5	1	0.741846	0.864571	0.627511	0.909484
5	2	0.70458	0.731768	0.80843	1.08071
5	3	0.964604	0.989337	1.01054	1.02891
5	4	0.779557	0.736249	0.997582	0.658024
5	5	1.06106	0.943168
5	6	0.943168	0.932804	0.813885	0.864571
5	7	0.842114	0.798065		0.88029
5	8	0.78984	0.845934	0.891651	0.785974
5	9	0.680169	0.780194	0.756552
6	1	0.92289	0.898566	0.923212	0.794388
6	2	0.960816	0.936233	1.03032	0.5618
6	3	0.691837	0.646041	0.74182	0.719606
6	4	0.848205	0.825272	0.595001
6	5	0.845328	1.02587		1.0963
7	1	0.890566	0.993355	0.766502	0.778855
7	2	0.955661	0.647062	0.606649	0.748003
7	3	1.00905	0.756314	0.874077	0.834655
7	4	0.746803	0.774468	0.710135	0.839199
8	1	0.770327	1.03415	0.999463	0.952728
8	2	0.857009	0.815935	0.724776	0.54488
8	3	0.788029	0.693506	0.862572	1.06673
8	4	0.703334	0.877839	0.454498	0.545067
8	5	0.812335	0.777848	1.03833	0.914541
8	6	0.993448	0.882234	0.804374
9	1	0.732637	0.766324	0.926904	1.03517
9	2	0.879335	0.845979	0.86907	1.04517
9	3	0.923743	0.673391	0.886604	0.660932
9	4	0.686228	0.684842	0.635163	0.688621
9	5	0.725769	0.640858	0.53175	0.528118
9	6	0.805443	0.602613	0.500873	0.673396
10	1	0.774378	0.799366	0.800682	0.638787
10	2	0.904767	0.879685	0.732427	0.902634
10	3	0.910075	0.991635	1.08376	0.838026
10	4	0.951279	0.95721	0.994579	1.02052
10	5	0.997582	0.821406	0.852549	1.04277
10	6	0.902273	0.854302	0.72632	0.896905
11	1	0.723827		0.757903	0.476304	1.17896
11	2	0.607931		0.747338	0.654362	0.678259
11	3	0.740277		0.832207	0.781945	0.648528
11	4	0.719366		0.682556	0.828676	0.677603
11	5	0.722506		0.81258	0.692915	0.828956
11	6	0.688258		0.871255	0.664002	0.684558
11	7	0.765191		0.754535	0.325757	0.91867
11	8	0.776388		0.816203		0.78218
11	9	0.787314		0.776981	0.655259	0.741185
11	10	0.725514		0.701003	0.738217	0.797793
11	11	0.870617		0.846031	0.695257
11	12	0.622799		0.624155	0.683822
11	13	0.617346		0.770127	0.71704	0.707376
12	1	0.734198		0.704903	0.612152	0.769272
12	2	0.734301		0.563753	0.635315	0.746061
12	3	0.748106		0.745613	0.782352	0.486841
12	4	0.723453		0.763645	0.582428
12	5	0.753418		0.794144	0.713474	0.836681
12	6	0.812298		0.733256	0.765881	0.653801
12	7	0.735526		0.741061	0.832207	0.716218
12	8	0.768008		0.858957	0.576143	0.569153
12	9	0.738846		0.654253	0.704175	0.723453
12	10	0.771683		0.748186	0.680566	0.717523
12	11	0.680897		0.663165	0.531362	0.652963
12	12	0.792907		0.699899	0.954591	0.768191
12	13	0.795798		0.84409	0.870617	0.733455
12	14	0.745003		0.722085	0.760544	0.691685
12	15	0.783823		0.915428	0.74679	0.816203
12	16	0.803837		0.707376	0.723827
12	17	0.677275		0.650461	0.741061	0.653186
12	18	0.785974		0.704366	0.605681	0.362757
12	19	0.558455		0.54182	0.759259	0.598345
12	20	0.657684		0.842532		0.795798
12	21	0.672127		0.782195	0.798065	0.691998
12	22	0.762857		0.737638	0.727587	0.734936
12	23	0.809286		0.745376	0.655931	0.837682
12	24	0.709695		0.757903	0.778387	0.855697
12	25	0.691115		0.745003	0.848851	0.762857
13	1	0.88422		1.00587	0.943168	0.645752
13	2	0.964604		0.642872	0.744606	0.795625
13	3	0.720141		0.958802	0.707376	1.08027
13	4	0.813885		0.731586	0.748987	0.789874
13	5	0.970908		0.966006	1.14323
13	6	0.72997		1.07593	0.989337
13	7	0.807309		0.752827	0.878728	0.82828
13	8	0.820939		0.896417	0.837132	0.879922
14	1	0.605221		0.734301	0.751664	0.723675
14	2	0.961796		0.66916	0.625678	0.973334
14	3	0.886884		0.868686	0.689132	0.785574
14	4	0.827583		0.677805	0.639827	0.755597
14	5	0.660793		0.486909	0.871189	0.577287
14	6	0.896233		0.763094	0.883624	0.64309
14	7	0.662153		0.678355	0.430401	0.500946
14	8	0.530593		0.592194	0.576907	0.635848
14	9	0.721563		1.00829	0.667499	0.682706
14	10	0.741891		0.725731	0.696173	0.68338
14	11	0.82226		0.795655	0.655841	0.696668
14	12	0.742255		0.663165	0.521715	0.684232
14	13	0.653384		0.773523	0.701848	0.721742
15	1	0.738056		0.675857	0.696274	1.00485
15	2	0.74385		0.690331	0.593617	0.724077
15	3	0.811521		0.709191	0.772671	0.73739
15	4	0.770749		0.660729	0.629618	0.643634
15	5	0.673533		0.703182	0.855023	0.633543
15	6	0.796955		0.691343	0.969408	0.737091
15	7	0.9632		0.70158	0.68623	0.799821
15	8	0.798509		0.895873	0.796682	0.736676
15	9	0.805188		0.712463	0.801841	0.562889
15	10	1.05867		0.981694	0.777255
15	11	0.778763		0.847584	0.761106	0.712124
15	12	0.784866		0.833042	0.790071
15	13	0.685931		0.646018	0.838883
15	14	0.741939		0.777639	0.734086	0.713824
15	15	0.818102		0.727785	0.711959	0.835628
15	16	0.902119		0.871346	0.66541	0.695324
15	17	0.747988		0.711191
15	18	0.822029		0.78602	0.764899	0.665424
15	19	0.690017		0.76788	0.665476	1.10928
15	20	0.745514		0.746102	0.98893
15	21	0.73782		0.729814	0.838327	0.802633
15	22	0.749301		0.617204	0.766852	0.827887
15	23	0.85809		0.794406	0.78532	0.779934
15	24	0.809792		0.692292	0.684725	0.67725
16	1	0.845792		0.962891		0.787015
16	2	0.875632		0.718411		0.714039
16	3	0.71716		0.798472	0.954958	0.696362
16	4	0.689875		1.06801	0.762441	0.746631
16	5	0.928014		0.677269	0.460746	0.668324
16	6	0.792237		0.703908	0.722146	0.827756
16	7	0.700329		0.537143	0.783042	0.599411
16	8	0.823281		0.744366	0.768588	0.982589
16	9	0.77069		0.67452	0.678253	0.953819
16	10	0.708084		0.738841	0.73098	0.673307
16	11	0.539664		0.60786	0.633114	0.851621
16	12	0.853479		1.00245	0.865336	0.670706
16	13	0.826		0.665453	0.652489	0.783341
16	14	0.740012		0.720524	0.826498	0.590062
16	15	0.709442		0.653462	0.776439	0.629241
16	16	0.801114		1.10602	1.0374	0.721987
16	17	0.696184		0.950035	0.803735	0.766449
16	18	0.739636		0.766593	0.691508	0.93169
17	1	0.745263		0.959206	0.76015	0.918042
17	2	0.75385		0.749443	0.843279	0.822347
17	3	1.06409		0.644289		0.658574
17	4	0.782074		0.776744	0.683673	0.811674
17	5	0.910576		0.721242	0.821871	0.604993
17	6	0.747931		0.823656	0.758395	1.09142
17	7	0.779949		0.528408	0.360178	1.0639
17	8	0.70708		0.989145	0.932114	0.772359
17	9	0.736755		0.765716	0.815687	0.744859
18	1	0.805919		0.735296	0.817618	0.830082
18	2	0.772651		0.820838	0.828654	0.652536
18	3	0.760194		0.681697	0.796477	0.742352
18	4	0.702325		0.802636	0.66568
18	5	0.769893		0.672047	0.730268	0.827609
18	6	0.785855			0.699246	0.893116
18	7	0.737078		0.779229	0.561726	0.587911
18	8	0.719453		0.850017	0.75836	0.825731
18	9	0.579048			0.800857	0.748387
18	10	0.857504		0.869725	0.69066
18	11	0.731055			0.823115	0.91733
18	12	0.805458		0.723042	0.611091	0.771539
18	13	0.810639		0.826507	0.77491
18	14	0.713596			0.660144	0.716332
19	1	0.965647		0.75222	0.601798	0.625784
19	2	0.690937		0.795658	0.760683	0.782395
19	3	1.05817		0.9725	0.678337	0.736523
19	4	0.966647		0.736339	0.764707
19	5	0.647152		0.785574	0.654844
19	6	0.772437		0.741571	0.737978	1.0267
19	7	0.789619		0.651925	0.925175	0.720889
19	8	0.627528		0.949236	0.630756	0.689561
19	9	0.76437		0.869055	0.823647	0.754952
19	10	0.749234		0.715852	0.842951	0.803837
19	11	0.757885		0.905664		0.662265
19	12	0.996468		0.7175		0.721318
19	13	0.878474		0.745268	0.616892	0.830579
19	14	0.787677		0.577287	0.885327	0.793042
19	15	0.743362		0.930915		0.74188
19	16	0.8241		0.905577	0.764694
