# Supplementary material for: Pre- and postsynaptic nanostructures increase in size and complexity after induction of long-term potentiation
Source: iScience. 2023 Dec 7;27(1):108679. doi: 10.1016/j.isci.2023.108679 (PMC10783556; doi:10.1016/j.isci.2023.108679)
Supplement: Table S4. PSD95 assembly area and shape, synaptic GluA2 area and number of clusters after cLTP induction, with and without stimulation; source data, related to Figures 4 and 6B [file mmc5.xlsx]

## Sheet: Control_0min
PSD95		GluA2
Area tot (µm²) VALUE	Morphology	Area Total(µm²) VALUE	# of nanocluster
0.306	0	0.238	1
0.376	0	0.154	2
0.128	0	0.019	2
0.102	0	0.063	1
0.068	0	0.051	2
0.105	0	0.049	2
0.081	0	0.02	1
0.071	0	0.018	1
0.067	0	0.018	1
0.06	0	0.03	1
0.157	0	0.095	1
0.133	0		0
0.122	0		0
0.121	0	0.033	2
0.068	0	0.065	1
0.119	0	0.021	2
0.078	0	0.101	1
0.099	0	0.094	1
0.124	0	0.104	1
0.204	0	0.118	1
0.059	0		0
0.188	0	0.064	1
0.214	0	0.147	1
0.16	0	0.053	1
0.202	0	0.006	1
0.102	0	0.032	1
0.18	0	0.133	1
0.06	0	0.125	1
0.099	0	0.009	1
0.168	0	0.102	1
0.048	0	0.034	1
0.11	0	0.027	1
0.096	0	0.096	1
0.163	1	0.047	2
0.136	0	0.025	1
0.319	0	0.037	2
0.356	0	0.091	3
0.201	0	0.014	2
0.291	1	0.086	1
0.342	0	0.15	1
0.216	0	0.08	1
0.203	0	0.028	1
0.23	0	0.034	1
0.218	0	0.008	1
0.238	0	0.069	3
0.206	0	0.003	1
0.561	3	0.054	2
0.511	2	0.123	3
0.382	0	0.009	1
0.302	0	0.107	1
0.128	0		0
0.118	0	0.027	2
0.2	0	0.021	1
0.17	0	0.016	1
0.155	0	0.076	1
0.167	0	0.004	1
0.113	0		0
0.191	0	0.005	2
0.18	0	0.038	1
0.149	0		0
0.243	1	0.008	2
0.157	0	0.003	1
0.174	0	0.066	1
0.08	0	0.043	1
0.194	0	0.014	1
0.555	0	0.137	2
0.323	0	0.029	1
0.61	1	0.177	3
0.159	0		0
0.151	0	0.002	1
0.128	0	0.053	1
0.238	0	0.002	1
0.189	0		0
0.211	0	0.023	1
0.233	0	0.003	1
0.178	0	0.046	1
0.194	0	0.024	1
0.172	0	0.048	1
0.196	0	0.046	2
0.174	0	0.012	1
0.266	0	0.055	2
0.357	0	0.082	1
0.576	0	0.018	2
0.334	0	0.012	2
0.417	0	0.015	1
0.264	0	0.003	1
0.324	0	0.102	3
0.297	0	0.024	3
0.124	0	0.003	1
0.355	0	0.029	2
0.291	2	0.074	1
0.181	0	0.156	1
0.189	0	0.041	1
0.187	0	0.087	1
0.401	1	0.26	1
0.274	0	0.26	1
0.123	0	0.016	2
0.199	0	0.154	1
0.235	0	0.171	1
0.133	0	0.122	1
0.186	0	0.005	1
0.475	2	0.101	3
0.324	0	0.209	3
0.17	0	0.136	1
0.197	0	0.063	1
0.142	0	0.031	1
0.2	2	0.087	1
0.384	0	0.275	1
0.391	0	0.098	2
0.194	0		0
0.119	0	0.037	1
0.327	0		0
0.198	0		0
0.328	0	0.068	1
0.306	2	0.0248	1
0.177	0	0.011	1
0.477	1	0.293	2
0.209	0	0.083	1
0.196	0	0.022	1
0.492	0	0.153	2
0.139	0		0
0.134	0	0.0082	1
0.224	0	0.008	1
0.287	0	0.0298	2
0.241	0	0.081	1
0.147	0	0.048	1
0.389	0	0.077	2
0.542	0	0.293	1
0.292	0	0.266	1
0.409	0	0.046	1
0.178	0	0.038	1
0.477	0	0.035	2
0.326	0	0.041	2
0.189	0	0.012	1
0.207	0	0.094	1
0.93	1	0.157	2
0.323	0	0.183	1
0.253	0	0.01	1
0.547	1	0.172	3
0.155	0	0.021	1
0.23	0		0
0.298	0	0.011	1
0.212	0	0.144	1
0.137	0	0.029	1
0.26	0	0.027	1
0.136	0	0.063	1
0.156	0	0.052	1
0.318	2	0.086	1
0.138	0	0.06	1
0.185	0		0
0.287	2	0.013	1
0.154	0	0.07	1
0.126	0	0.082	1
0.129	0		0
0.146	0	0.02	1
0.153	0		0
0.162	0	0.047	1
0.103	0		0
0.189	0	0.163	1
0.346	2	0.147	3
0.359	2	0.3	1
0.177	0	0.087	1
0.131	0	0.065	1
0.308	0	0.14	1
0.22	0	0.028	1
0.304	0	0.074	1
0.334	1	0.186	1
0.115	1	0.135	1
0.293	0	0.18	1
0.257	2	0.341	2
0.4	0	0.103	3
0.148	2	0.09	1
0.385	1	0.263	1
0.264	0	0.25	1
0.41	0	0.241	3
0.149	0	0.088	1
0.238	0	0.132	1
0.18	0	0.11	1
0.541	2	0.225	3
0.208	0	0.022	1
0.136	0	0.056	2
0.579	0	0.391	1
0.2	0	0.048	1
0.33	2	0.035	1
0.156	0	0.054	1
0.166	0	0.038	1
0.067	0	0.016	1
0.086	0

## Sheet: Control+ 30 min
PSD95		GluA2
Area tot (µm²) VALUE	Morphology	Area Total(µm²) VALUE	# of nanocluster
0.289	0	0.165	1
0.19	0	0.048	1
0.263	0	0.155	1
0.502	1	0.226	1
0.235	0	0.087	3
0.216	0	0.159	2
0.36	0	0.257	1
0.058	0		0
0.151	0	0.131	1
0.201	0	0.144	1
0.184	0	0.07	1
0.093	0	0.008	1
0.068	0	0.009	1
0.194	0	0.206	1
0.184	0	0.105	2
0.14	0	0.112	1
0.07	0	0.034	1
0.116	0	0.162	1
0.154	0	0.012	1
0.05	0	0.039	1
0.082	0		0
0.082	0	0.077	1
0.08	0	0.025	1
0.418	0	0.478	1
0.153	2	0.012	1
0.084	0		0
0.085	0	0.044	1
0.12	0	0.12	1
0.122	0		0
0.198	0	0.2	1
0.373	2	0.25	1
0.155	0	0.158	1
0.204	0		0
0.227	0	0.026	2
0.13	0		0
0.184	0		0
0.097	0		0
0.041	0		0
0.188	0	0.056	1
0.104	0	0.004	1
0.167	0	0.068	1
0.092	0	0.037	1
0.147	0	0.039	1
0.127	0		0
0.158	0	0.016	1
0.307	0	0.008	3
0.445	2	0.205	1
0.221	0	0.069	3
0.149	0	0.01	1
0.12	0	0.028	1
0.163	0	0.062	1
0.108	0		0
0.317	0	0.11	1
0.276	1	0.048	2
0.096	0	0.002	1
0.203	0	0.012	1
0.164	0	0.057	1
0.107	0		0
0.178	0	0.007	2
0.165	0	0.014	1
0.178	2	0.022	1
0.081	0	0.105	1
0.115	0	0.063	1
0.304	0		0
0.104	0	0.001	1
0.176	0	0.001	1
0.145	0	0.02	1
0.136	0	0.024	1
0.13	0	0.033	3
0.139	0	0.005	1
0.146	0	0.022	1
0.186	0	0.15	1
0.191	0	0.036	1
0.192	0	0.038	1
0.14	0	0.11	1
0.14	0	0.042	1
0.338	2	0.096	3
0.232	0	0.076	1
0.243	0	0.086	2
0.131	0		0
0.151	0	0.034	1
0.261	1	0.039	2
0.21	0	0.116	1
0.301	0	0.212	1
0.298	0	0.066	3
0.193	0	0.076	2
0.172	0	0.041	1
0.167	0		0
0.113	0	0.045	1
0.167	0	0.064	1
0.069	0		0
0.117	0	0.04	1
0.196	2	0.09	2
0.28	0	0.15	2
0.374	0	0.198	1
0.12	0	0.018	1
0.2	0	0.04	2
0.128	0	0.043	1
0.109	0	0.083	1
0.081	0		0
0.112	0		0
0.144	0	0.031	1
0.168	2	0.005	1
0.174	0	0.071	1
0.101	0	0.052	1
0.169	2	0.004	1
0.387	0	0.089	2
0.081	0		0
0.096	0	0.003	1
0.34	0	0.163	2
0.392	0	0.02	1
0.086	0	0.006	1
0.22	0	0.083	1
0.136	0	0.04	1
0.135	0	0.027	1
0.126	0		0
0.216	2	0.0044	1
0.283	0	0.145	1
0.175	0	0.034	1
0.247	0	0.131	1
0.142	0	0.038	1
0.192	0	0.04	1
0.347	0	0.097	2
0.172	0	0.052	2
0.33	0	0.072	1
0.18	0	0.059	1
0.23	0	0.108	1
0.278	0	0.146	2
0.094	0	0.002	1
0.104	0	0.079	1
0.217	0	0.131	1
0.318	0	0.013	1
0.452	0	0.213	1
0.203	0	0.112	1
0.231	0	0.011	2
0.161	0	0.092	1
0.088	0	0.024	1
0.088	0	0.027	2
0.152	0	0.03	1
0.279	0	0.248	2
0.246	0	0.101	2
0.362	0	0.114	1
0.118	0		0
0.15	0	0.06	2
0.098	2	0.144	2
0.22	0	0.156	1
0.076	0		0
0.283	0	0.17	1
0.242	0	0.008	1
0.282	0	0.045	2
0.087	0	0.197	2
0.371	0	0.048	1
0.272	0	0.078	2
0.262	0	0.065	2
0.648	3	0.112	2
0.131	0	0.055	1
0.665	0	0.171	4
0.262	2	0.178	1
0.266	0	0.042	1
0.457	0	0.118	2
0.183	0	0.083	1
0.208	0	0.028	1
0.131	0	0.072	1
0.39	0	0.21	2
0.277	1	0.299	1
0.312	0	0.278	1
0.193	0	0.03	2
0.184	0		0
0.124	0	0.025	1
0.156	0	0.058	1
0.338	0	0.156	3
0.294	0	0.13	3
0.17	0	0.028	1
0.301	0	0.168	1
0.21	0	0.09	1
0.379	2	0.17	3
0.264	0	0.108	1
0.294	0	0.087	2
0.341	0	0.147	2
0.078	0	0.069	1
0.612	1	0.374	3
0.56	1	0.285	2
0.135	0	0.082	1
0.263	1	0.154	3
0.245	0	0.181	3
0.301	1	0.104	2
0.128	0	0.02	1	0.012
0.259	1		0	0.25
0.304	0	0.13	2	0.205
0.055	0		0	0.05
0.046	0	0.005	1	0
0.122	0	0.062	1	0.0044
0.275	0	0.028	1	0.05
0.043	0	0.009	1	0.082
0.287	0	0.07	1	0.178
0.261	0	0.043	2	0.026
0.149	0	0.129	2	0
0.269	0	0.158	1	0
0.102	2	0.041	3	0
				0.04
				0.004
				0
				0.094
				0.03
				0
				0.015
				0

## Sheet: Control+ 1h
PSD95		GluA2
Area tot (µm²) VALUE	Morphology	Area Total(µm²) VALUE	# of nanocluster
0.669	1	0.372	3
0.09	0	0.069	1
0.114	0		0
0.111	2	0.024	1
0.191	0	0.038	1
0.092	0	0.032	1
0.138	0	0.058	2
0.08	0	0.064	2
0.11	0	0.033	1
0.092	0	0.065	1
0.11	0	0.009	1
0.385	0	0.298	1
0.127	0	0.097	1
0.09	0	0.006	1
0.347	2	0.264	3
0.225	0	0.019	1
0.111	0	0.018	1
0.102	0		0
0.316	0	0.016	1
0.092	0	0.075	1
0.187	0	0.117	1
0.196	0	0.077	1
0.102	0	0.008	2
0.306	0	0.242	1
0.234	2	0.203	2
0.12	0	0.04	1
0.163	0	0.042	2
0.767	1	0.461	3
0.408	3	0.214	2
0.311	2	0.168	1
0.122	0	0.0028	1
0.13	0	0.028	1
0.276	0	0.185	1
0.124	0	0.071	2
0.102	0		0
0.183	0	0.104	1
0.068	0	0.021	2
0.141	0	0.093	1
0.317	1	0.082	2
0.16	2	0.081	2
0.17	0	0.001	1
0.224	0	0.312	1
0.407	4	0.349	2
0.204	0	0.057	1
0.127	0	0.009	1
0.148	0	0.018	2
0.236	2	0.053	1
0.537	1	0.281	3
0.034	0		0
0.197	0	0.051	1
0.084	0	0.001	1
0.158	0	0.013	1
0.032	0		0
0.072	0	0.087	1
0.12	0	0.002	1
0.437	0	0.0616	2
0.228	0	0.025	1
0.236	0	0.062	1
0.144	0	0.0032	1
0.282	0	0.073	2
0.352	0	0.0036	1
0.2	0	0.059	3
0.108	0		0
0.147	0	0.005	1
0.185	0	0.084	1
0.16	0		0
0.218	0	0.119	1
0.17	0		0
0.187	0	0.0024	1
0.23	0	0.046	1
0.11	0
0.31	0	0.014	1
0.323	0	0.063	1
0.305	2	0.082	1
0.271	0	0.085	1
0.232	2		0
0.206	1	0.096	1
0.139	0	0.0272	2
0.279	0	0.058	1
0.204	0	0.0004	1
0.191	0	0.091	2
0.126	0	0.002	1
0.261	0	0.018	1
0.184	0	0.048	1
0.225	0	0.08	1
0.161	0	0.067	1
0.235	0	0.0018	1
0.422	0	0.0478	3
0.218	0	0.062	1
0.145	0	0.001	1
0.255	0	0.033	1
0.213	0	0.034	1
0.205	0	0.002	1
0.119	0	0.019	1
0.194	0	0.061	1
0.209	0	0.108	1
0.287	0	0.221	1
0.357	0	0.067	1
0.37	0	0.21	2
0.215	0	0.147	1
0.168	0		0
0.141	0	0.054	1
0.148	0	0.006	2
0.358	0	0.058	2
0.189	0		0
0.16	0	0.022	2
0.094	0	0.002	1
0.191	0	0.138	2
0.119	0	0.03	1
0.135	0	0.05	1
0.226	0	0.103	1
0.12	0	0.024	1
0.131	0	0.022	1
0.105	0		0
0.106	0	0.015	1
0.179	0	0.111	1
0.308	0	0.139	2
0.094	0	0.008	1
0.396	0	0.085	1
0.078	0	0.03	1
0.17	0	0.061	2
0.17	0	0.036	2
0.051	0	0.019	2
0.154	0	0.006	1
0.219	0	0.0268	2
0.212	0	0.144	1
0.192	0	0.066	1
0.223	0	0.048	2
0.422	1	0.318	1
0.46	0	0.604	1
0.132	0	0.122	2
0.203	0	0.178	1
0.139	2	0.066	1
0.433	2	0.282	1
0.242	0	0.167	2
0.112	0		0
0.166	0	0.0128	1
0.29	0	0.121	2
0.078	0	0.126	1
0.23	2	0.0438	2
0.5	0	0.149	1
0.165	0	0.098	1
0.314	2	0.189	1
0.226	2	0.059	2
0.345	0	0.067	3
0.17	0	0.062	1
0.239	0	0.055	2
0.109	0	0.014	1
0.107	0	0.065	1
0.152	0	0.051	1
0.145	1	0.066	1
0.106	0	0.115	1
0.358	0	0.134	1
0.441	0	0.231	1
0.096	0	0.08	1
0.082	0	0.082	1
0.351	0	0.114	1
0.172	0	0.152	1
0.252	0	0.139	2
0.164	0	0.112	1
0.183	0	0.18	1
0.15	2	0.115	1
0.237	0	0.433	1
0.175	0	0.202	2
0.324	0	0.151	2
0.18	0	0.039	1
0.178	0	0.117	1
0.15	0	0.052	1
0.171	2	0.142	1
0.052	0	0.023	1
0.195	0	0.216	1
0.193	2	0.155	2
0.154	2	0.123	2
0.132	0		0
0.184	0	0.13	1
0.188	0	0.142	2
0.134	0	0.131	1
0.121	0	0.053	1
0.179	0	0.204	1
0.272	0	0.229	1
0.143	0	0.072	1
0.08	0		0
0.169	0	0.171	1
0.097	0	0.026	1
0.08	0	0.026	1
0.15	0	0.048	1
0.124	2	0.068	1
0.096	0	0.049	1
0.082	0	0.036	1
0.063	0	0.026	1
0.138	0	0.096	1
0.181	0	0.076	2
0.132	0	0.004	1
0.083	2	0.05	1
0.197	0	0.202	1
0.254	0	0.197	1
0.1	0	0.089	1
0.167	0	0.142	1
0.069	0	0.08	1
0.082	0	0.074	1
0.129	0	0.06	1
0.562	1	0.178	3
0.069	0	0.052	1
0.118	0	0.046	1
0.134	0	0.033	1
0.17	0	0.178	1
0.232	0	0.177	2
0.168	1	0.08	2
0.196	0	0.106	1
0.155	0	0.007	1
0.091	0	0.093	1
0.072	0	0.049	1
0.111	0	0.078	1		0
0.064	0		0		0.182
0.159	0	0.12	1		0.161
0.157	2	0.087	1		0.214
0.103	0	0.044	1		0.345
0.044	0	0.046	1		0.053
0.11	0	0.022	1		0.082
0.174	0	0.165	1		0.04
0.013	0	0.091	1		0.059
0.135	0				0.115
					0
					0.066
					0.038
					0
					0.024
					0.082
					0.042
					0
					0
					0
					0
					0.0038
					0
					0
					0.142
					0.089
					0.085
					0.068
					0
					0
					0.004

## Sheet: Control+ 2h
PSD95		GluA2
Area tot (µm²) VALUE	Morphology	Area Total(µm²) VALUE	# of nanocluster
0.198	2	0.181	2
0.036	0	0.062	1
0.214	0	0.175	2
0.163	0	0.077	2
0.067	1	0.047	1
0.118	0	0.105	1
0.121	0	0.102	1
0.215	0	0.126	2
0.205	0	0.165	1
0.309	1	0.347	1
0.133	2	0.086	2
0.474	2	0.526	1
0.053	0	0.081	1
0.114	2	0.02	1
0.145	0	0.099	1
0.266	2	0.211	2
0.147	2	0.126	2
0.143	2	0.007	1
0.19	2	0.144	2
0.132	0	0.039	1
0.115	3	0.19	3
0.144	2	0.111	1
0.221	0	0.362	1
0.234	0	0.206	1
0.079	2	0.097	2
0.177	3	0.122	2
0.244	0	0.172	1
0.134	0	0.21	1
0.108	0	0.054	2
0.124	0		0
0.167	0	0.171	1
0.165	0	0.148	1
0.42	3	0.155	3
0.149	0	0.069	1
0.132	0	0.048	1
0.158	0	0.134	1
0.075	0	0.072	1
0.101	0	0.094	1
0.068	0	0.012	1
0.129	0	0.135	3
0.063	0	0.124	2
0.08	2	0.057	1
0.123	2	0.152	1
0.063	2	0.049	1
0.168	3	0.218	4
0.548	0	0.453	2
0.174	0	0.018	1
0.283	0	0.127	1
0.179	0	0.148	1
0.109	0	0.018	1
0.537	2	0.211	2
0.257	0	0.191	1
0.438	0	0.382	1
0.186	0	0.089	1
0.222	0	0.096	1
0.144	0	0.015	1
0.196	0	0.067	1
0.228	0	0.039	1
0.182	0	0.176	1
0.465	1	0.109	2
0.254	0	0.218	1
0.071	0	0.091	1
0.273	0	0.118	1
0.158	0	0.121	1
0.157	0	0.013	2
0.173	0	0.138	1
0.139	0	0.109	1
0.259	0	0.214	1
0.187	2	0.077	2
0.124	0	0.069	1
0.239	0	0.086	2
0.217	0	0.064	3
0.232	0	0.093	1
0.106	0	0.018	1
0.225	0	0.254	1
0.277	0	0.179	1
0.061	0	0.032	1
0.07	0	0.04	1
0.121	0		0
0.051	0	0.013	1
0.083	2	0.041	1
0.092	2	0.004	1
0.183	2	0.139	2
0.045	0	0.1	1
0.116	0	0.051	1
0.135	2	0.079	2
0.05	0	0.015	1
0.118	0	0.081	3
0.123	3	0.16	2
0.178	0	0.168	1
0.114	3	0.043	2
0.039	0	0.118	1
0.198	0	0.202	1
0.056	0	0.008	1
0.03	0	0.092	1
0.089	0	0.051	1
0.391	0	0.338	1
0.346	0	0.117	2
0.264	0	0.18	1
0.215	0	0.029	1
0.252	0	0.034	1
0.122	0	0.008	1
0.201	0	0.028	1
0.224	0	0.141	1
0.136	0	0.0728	1
0.256	0	0.158	1
0.406	0	0.113	1
0.62	1	0.366	1
0.229	0	0.053	2
0.379	0	0.282	2
0.312	0	0.097	2
0.222	0		0
0.097	0	0.033	1
0.167	0	0.12	1
0.218	0	0.093	1
0.198	0	0.052	2
0.136	0		0
0.221	0	0.348	2
0.221	0	0.164	1
0.38	0	0.328	1
0.18	0	0.069	1
0.355	0	0.409	1
0.284	2	0.02	1
0.191	0	0.072	1
0.273	0	0.075	1
0.18	0	0.038	1
0.112	0	0.016	1
0.198	0	0.033	1
0.274	0	0.13	1
0.137	0		0
0.226	0	0.094	1
0.357	0	0.109	1
0.118	0	0.005	1
0.174	0	0.035	1
0.146	0	0.066	1
0.121	0	0.048	1
0.148	0	0.056	2
0.133	0	0.05	1
0.089	0	0.012	1
0.154	0	0.04	1
0.094	0	0.014	1
0.209	0	0.113	1
0.347	0	0.119	2
0.074	0	0.085	1
0.122	0	0.052	1
0.198	0	0.107	1
0.281	0	0.176	1
0.227	0	0.043	1
0.111	0		0
0.177	0		0
0.304	0	0.093	1
0.23	0	0.108	1
0.11	0	0.04	1
0.186	0	0.055	1
0.232	0	0.03	2
0.302	0	0.053	1
0.197	0	0.033	2
0.267	0	0.141	1
0.154	0	0.096	1
0.126	0	0.101	1
0.181	0	0.016	2
0.204	0		0
0.238	0	0.029	2
0.139	0	0.028	2
0.219	2	0.234	3
0.103	0	0.09	1
0.178	0	0.004	1
0.205	0	0.026	2
0.161	0	0.127	2
0.182	0	0.039	1
0.205	0
0.072	0	0.022	1
0.11	0	0.042	1
0.296	2	0.018	1
0.269	0	0.186	1
0.188	0		0
0.23	0		0
0.226	0	0.084	2
0.169	0	0.052	1
0.205	1	0.022	1
0.085	0		0
0.049	0	0.046	1
0.142	0	0.049	2
0.158	0		0
0.088	0	0.04	1
0.238	0	0.014	1
0.403	0	0.088	2
0.137	0	0.022	1

## Sheet: cLTP_0 min
PSD95		GluA2
Area tot (µm²) VALUE	Morphology	Area Total(µm²) VALUE	# of nanocluster
0.204	1	0.317	2
0.202	0	0.087	2
0.176	0	0.003	1
0.246	0	0.021	2
0.37	1	0.115	5
0.289	3	0.0078	2
0.303	2	0.102	2
0.193	0	0.066	1
0.141	2	0.046	3
0.153	0	0.002	1
0.194	0	0.008	1
0.154	3	0.026	1
0.172	0	0.158	2
0.501	3	0.188	4
0.083	0	0.005	1
0.102	0	0.036	1
0.134	0	0.039	1
0.19	2		0
0.098	0		0
0.694	1	0.367	2
0.154	0	0.064	1
0.126	0	0.048	1
0.218	0		0
0.058	0	0.041	2
0.123	0		0
0.127	0	0.043	2
0.267	0	0.034	3
0.064	0	0.022	2
0.038	0	0.001	1
0.147	0	0.034	1
0.097	0	0.024	1
0.193	0	0.102	1
0.276	0	0.152	1
0.102	0	0.028	1
0.278	0	0.128	2
0.205	0	0.06	2
0.583	1	0.41	1
0.24	0	0.059	1
0.158	0	0.003	1
0.096	0	0.021	1
0.199	0	0.083	1
0.174	0	0.054	1
0.096	0	0.002	1
0.147	0		0
0.249	0	0.092	1
0.385	3	0.088	3
0.263	0	0.097	1
0.507	1	0.089	3
0.163	0	0.041	1
0.136	0	0.044	1
0.141	0	0.07	1
0.21	0	0.043	3
0.348	1	0.076	1
0.17	0	0.07	3
0.189	3	0.015	1
0.061	0	0.018	1
0.13	0	0.052	1
0.136	0		0
0.116	0	0.004	1
0.108	0		0
0.201	0	0.12	1
0.183	0	0.052	1
0.396	1	0.027	2
0.28	0	0.075	1
0.238	0	0.177	1
0.169	1	0.131	3
0.28	0	0.1	2
0.09	0	0.105	3
0.175	0	0.174	2
0.235	0	0.091	2
0.182	1	0.236	1
0.104	0	0.067	1
0.094	0	0.01	1
0.085	2	0.057	1
0.397	1	0.338	3
0.093	0	0.005	1
0.088	2	0.056	2
0.07	0	0.074	1
0.129	0	0.032	3
0.13	1	0.04	1
0.14	0	0.008	1
0.1	0	0.0178	1
0.066	0	0.007	1
0.065	2	0.0298	3
0.18	0	0.022	1
0.108	0	0.134	1
0.165	0	0.037	2
0.17	0	0.064	3
0.19	1	0.145	3
0.195	0	0.036	3
0.188	0	0.035	1
0.111	0	0.11	2
0.118	0	0.044	1
0.186	2	0.051	1
0.159	0	0.05	1
0.267	0	0.118	1
0.209	0	0.136	1
0.248	2	0.288	2
0.175	0		0
0.155	0		0
0.197	0	0.022	1
0.196	0	0.004	1
0.006	0	0.021	1
0.346	0	0.144	1
0.467	0	0.216	1
0.19	0		0
0.27	2	0.063	2
0.36	0	0.093	1
0.31	0	0.079	1
0.109	2	0.013	1
0.138	0	0.017	1
0.148	0	0.044	1
0.112	0	0.027	1
0.346	1	0.095	2
0.293	0	0.025	1
0.363	1		0
0.391	2	0.078	1
0.223	2	0.01	1
0.249	0	0.056	2
0.181	0	0.017	1
0.175	0	0.077	1
0.312	0	0.021	1
0.132	0	0.065	1
0.377	1	0.126	3
0.117	0	0.075	1
0.207	0	0.105	1
0.068	0	0.032	1
0.177	0		0
0.249	2	0.027	1
0.222	2	0.072	2
0.336	0	0.043	2
0.278	0	0.163	2
0.09	0		0
0.27	0	0.218	1
0.689	0	0.394	2
0.236	0	0.077	1
0.391	0	0.059	2
0.325	2	0.099	3
0.334	2	0.01	1
0.588	2	0.086	3
0.198	0	0.022	2
0.348	0	0.156	2
0.312	2	0.08	2
0.226	0	0.094	1
0.429	0	0.179	2
0.123	0	0.047	1
0.353	0	0.054	2
0.476	2	0.136	1
0.207	0	0.027	1
0.263	0	0.114	2
0.496	0	0.08	2
0.119	0	0.096	1
0.334	0	0.086	1
0.19	0	0.041	1
0.118	0		0
0.177	0	0.113	1
0.189	0	0.098	1
0.142	0		0
0.165	0	0.113	1
0.066	0	0.008	1
0.126	0	0.047	1
0.075	0	0.027	1
0.201	0	0.056	1
0.069	0	0.024	1
0.095	0		0
0.127	0	0.083	1
0.646	0	0.376	3
0.102	0	0.106	1
0.332	0	0.198	2
0.684	1	0.448	2
0.359	0	0.233	1
0.414	0	0.221	2
0.11	0	0.062	2
0.302	0	0.091	1
0.584	0	0.227	3
0.508	0	0.393	4
0.366	0	0.098	1
0.438	0	0.212	2
0.114	0	0.025	1
0.531	0	0.033	2
0.297	0	0.052	1
0.214	0	0.054	1
0.208	2	0.106	1
0.196	0	0.118	1
0.241	2	0.142	1
0.302	2	0.156	2
0.418	0	0.136	1
0.291	0	0.124	1
0.421	0	0.049	2
0.206	0	0.014	1
0.412	0	0.332	1
0.172	0	0.014	1
0.42	0	0.103	2
0.12	0	0.072	2
0.139	2	0.042	1
0.67	0	0.314	2
0.376	0	0.156	1
0.209	0	0.041	1
0.255	0	0.167	1
0.162	0	0.042	1
0.084	0	0.022	1
0.158	0	0.03	1
0.095	0		0
0.135	0	0.033	1
0.106	0	0.056	1
0.456	0	0.334	1
0.443	0	0.156	1

## Sheet: cLTP+ 30 min
PSD95		GluA2
Area tot (µm²) VALUE	Morphology	Area Total(µm²) VALUE	# of nanocluster
0.173	3	0.101	1
0.278	0	0.217	1
0.367	2	0.153	2
0.304	0	0.207	1
0.378	0	0.127	1
0.21	0	0.134	1
0.26	0	0.114	1
0.086	0	0.03	1
0.212	0	0.098	1
0.516	0	0.013	1
0.229	2		0
0.092	0	0.028	1
0.097	0	0.08	1
0.201	0	0.064	1
0.152	0	0.129	2
0.23	0	0.145	1
0.149	0		0
0.184	0	0.15	1
0.13	0	0.096	1
0.189	2	0.012	2
0.23	0	0.106	1
0.294	0	0.193	2
0.281	0	0.132	2
0.102	0	0.041	2
0.312	0	0.093	1
0.142	0	0.093	1
0.212	0	0.186	1
0.272	0	0.209	1
0.196	0	0.092	1
0.168	0	0.014	1
0.203	0	0.019	1
0.157	2	0.021	1
0.107	0	0.036	1
0.197	0	0.025	1
0.343	2	0.02	1
0.444	1	0.453	1
0.201	0	0.05	1
0.475	0	0.329	3
0.227	0	0.017	1
0.429	2	0.098	2
0.481	0	0.644	1
0.334	0	0.031	3
0.282	2	0.073	2
0.192	0	0.163	1
0.372	0	0.409	1
0.383	0	0.468	1
0.283	0	0.152	1
0.773	1	0.653	1
0.196	0	0.178	1
0.292	0	0.2	2
0.65	1	0.335	4
0.496	0	0.289	0
0.556	0	0.497	3
0.221	0	0.064	2
0.522	1	0.095	3
0.212	0	0.092	3
0.11	0	0.023	1
0.322	1	0.165	2
0.597	1	0.651	1
0.256	0	0.193	1
0.272	0	0.098	2
0.132	0	0.029	1
0.15	2	0.047	2
0.16	0		0
0.27	0	0.14	1
0.251	0	0.15	2
0.173	2	0.139	2
0.51	0	0.397	2
0.147	0	0.1	2
0.16	2	0.039	1
0.088	0	0.092	1
0.135	0	0.167	1
0.112	0	0.102	1
0.492	0	0.28	1
0.125	0	0.09	1
0.187	0	0.188	1
0.027	0	0.053	1
0.256	1	0.108	1
0.186	2	0.215	2
0.166	0	0.07	1
0.086	0	0.112	1
0.292	0	0.148	1
0.059	0	0.073	1
0.156	0	0.047	2
0.199	2	0.041	2
0.135	0	0.021	1
0.072	0	0.063	1
0.088	0	0.028	1
0.284	0	0.037	1
0.022	0		0
0.189	0	0.059	1
0.352	1	0.029	1
0.042	0	0.047	1
0.198	0	0.059	1
0.044	0	0.006	1
0.094	0	0.028	1
0.221	0	0.048	1
0.094	0	0.013	1
0.886	1	0.418	4
0.368	1	0.099	1
0.168	0	0.064	1
0.109	2	0.018	1
0.082	0	0.004	1
0.081	0	0.1	1
0.112	0	0.075	1
0.069	0	0.046	1
0.226	0	0.02	1
0.245	0	0.075	1
0.076	3	0.152	2
0.21	0	0.08	1
0.174	2	0.021	1
0.156	2	0.011	1
0.122	1	0.017	1
0.256	0	0.11	2
0.312	0	0.219	2
0.288	0	0.055	2
0.212	0	0.034	1
0.492	2	0.118	3
0.822	1	0.248	2
0.083	0	0.011	1
0.213	0	0.15	1
0.642	1	0.081	2
0.147	0	0.078	1
0.107	0	0.006	1
0.153	0		0
0.1	0		0
0.224	0	0.121	1
0.336	0	0.232	2
0.338	0	0.07	1
0.112	0	0.009	1
0.43	0	0.162	1
0.212	0	0.133	1
0.111	0	0.035	1
0.222	0	0.056	2
0.392	2	0.002	1
0.236	0	0.042	1
0.126	0	0.021	1
0.067	0	0.007	1
0.216	0	0.048	1
0.187	0	0.128	1
0.469	0	0.06	1
0.318	0	0.15	1
0.146	0	0.079	2
0.186	0	0.076	1
0.353	0	0.101	1
0.273	0		0
0.099	0	0.026	1
0.192	0	0.012	1
0.149	0		0
0.358	0	0.003	1
0.494	0	0.01	2
0.379	0	0.028	1
0.164	0	0.056	1
0.116	0	0.064	1
0.401	0	0.304	1
0.464	4	0.284	3
0.672	1	0.141	3
0.34	0	0.141	1
0.299	0	0.207	2	S2 AMPA/PSD95
0.407	0	0.196	2	1
0.714	0	0.437	3	2
0.212	0	0.058	2	0
0.219	0	0.156	1	2
0.357	1		0	1
0.612	0	0.206	2	0
0.167	0	0.056	1	1
0.566	1	0.111	2	1
0.21	0		0	1
0.136	0	0.04	2	0
0.18	1	0.031	1	1
0.502	0	0.109	3	1
0.389	0		0	1
1.097	1	0.462	5	1
0.316	2	0.067	2	1
0.114	0	0.122	1	1
0.358	0	0.103	1	1
0.016	0	0.03	1	1
0.149	2	0.021	2	1
0.082	0	0.026	1	0
0.301	0	0.069	2	0
0.19	0	0.095	2	0
				0
				0
				1
				1
				1
				1
				1
				1
				0
				0
				0
				0
				1
				1
				1
				0
				1
				0

## Sheet: cLTP+ 60 min
PSD95		GluA2
Area tot (µm²) VALUE	Morphology	Area Total(µm²) VALUE	# of nanocluster
0.22	2	0.194	3
0.322	3	0.195	4
0.243	0	0.004	1
0.147	0	0.136	1
0.093	0	0.047	1
0.131	0	0.076	1
0.443	1	0.297	1
0.206	0	0.142	1
0.267	0	0.123	1
0.158	0	0.038	1
0.105	0	0.094	2
0.11	0	0.07	1
0.153	2	0.04	1
0.222	0	0.064	2
0.176	0	0.074	1
0.22	0	0.06	1
0.266	0	0.152	1
0.293	3	0.266	1
0.198	0	0.184	1
0.1	0	0.055	1
0.28	0	0.176	1
0.195	0	0.117	1
0.102	0	0.041	1
0.199	0	0.135	1
0.2	2	0.022	1
0.261	2	0.126	1
0.28	0	0.19	1
0.184	0	0.057	1
0.742	1	0.24	2
0.128	0	0.023	1
0.491	1	0.079	1
0.502	3	0.207	3
0.27	0	0.138	1
0.426	0	0.145	2
0.518	1	0.364	1
0.231	2	0.076	2
0.276	0	0.119	2
0.12	0	0.045	2
0.148	0	0.07	1
0.277	0	0.12	1
0.435	1	0.099	2
0.488	1	0.129	3
0.194	0	0.128	1
0.275	0	0.022	1
0.354	0	0.371	2
0.183	0	0.099	1
0.4	0	0.468	1
0.247	0	0.099	2
0.253	2	0.071	1
0.196	0	0.1488	1
0.964	1	1.235	1
0.502	1	0.493	1
0.773	2	0.689	1
0.331	0	0.097	2
0.21	0	0.16	1
0.366	0	0.315	1
0.428	2	0.152	1
0.197	0	0.072	1
0.268	0	0.199	1
0.206	0	0.147	1
0.635	0	0.106	2
0.17	0	0.079	1
0.275	2	0.042	1
0.24	0	0.003	1
0.211	0	0.036	1
0.31	0	0.12	2
0.368	0	0.276	1
0.44	0	0.108	1
0.271	2	0.084	1
0.293	0	0.157	1
0.207	0	0.129	1
0.279	0	0.066	1
0.416	2	0.147	2
0.256	0	0.124	1
0.792	0	0.283	2
0.453	0	0.52	1
0.279	2	0.242	1
0.446	0	0.146	1
0.14	0	0.11	1
0.581	0	0.317	2
0.262	2	0.066	1
0.166	0	0.039	2
0.222	0	0.108	1
0.289	0	0.043	1
0.332	0	0.176	1
0.184	0	0.102	1
0.366	0	0.137	1
0.222	0	0.13	1
0.243	0	0.1	1
0.365	3	0.033	1
0.151	0	0.132	1
0.367	0	0.383	1
0.193	0	0.264	1
0.264	3	0.17	3
0.264	1	0.224	1
0.212	0	0.099	2
0.302	0	0.256	1
0.123	0	0.288	1
0.144	0	0.033	1
0.351	1	0.372	1
0.199	0	0.178	1
0.142	0	0.133	1
0.134	0	0.023	1
0.244	1	0.324	1
0.273	0	0.116	2
0.26	0	0.191	1
0.236	0	0.282	1
0.168	0	0.052	1
0.095	0	0.09	1
0.204	1	0.171	1
0.228	0	0.141	1
0.284	0	0.461	1
0.207	0	0.06	1
0.562	1	0.056	3
0.122	0	0.059	2
0.372	0	0.128	1
0.194	3	0.027	1
0.514	2	0.31	4
0.53	1	0.403	3
0.109	0	0.059	1
0.251	0	0.264	1
0.532	0	0.064	1
0.078	0		0
0.269	0	0.104	2
0.44	1	0.064	2
1.016	1	0.291	3
0.124	0	0.051	1
0.194	0	0.064	1
0.123	0	0.048	2
0.649	2	0.431	2
0.472	0	0.258	2
0.128	0	0.008	1
0.121	0	0.04	1
0.265	0	0.09	1
0.215	1	0.224	3
0.166	0	0.111	2
0.589	1	0.057	3
0.429	1	0.124	3
0.301	0	0.13	1
0.15	0	0.016	1
0.178	0	0.028	1
0.17	0	0.067	1
0.084	0	0.023	1
0.27	0	0.015	1
0.14	0	0.007	1
0.111	0	0.053	1
0.158	0	0.064	1
0.086	0	0.091	1
0.193	0	0.1	1
0.24	0	0.403	1
0.199	0	0.074	1
0.572	1	0.107	2
0.275	0	0.073	2
0.145	0	0.014	1
0.21	0	0.053	2
0.084	0		0
0.205	0	0.023	2
0.194	2	0.121	1
0.18	0	0.028	1
0.255	0	0.096	1
0.208	0	0.118	1
0.246	0	0.012	1
0.146	0		0
0.603	1	0.074	2
0.345	0	0.091	1
0.397	0	0.06	1
0.224	0	0.086	1
0.421	0	0.118	2
0.152	0	0.0004	1
0.129	0	0.019	1
0.426	2	0.16	2
0.31	0	0.075	1
0.227	0	0.042	1
0.178	0	0.062	2
0.15	0	0.074	1
0.151	0		0
0.297	0	0.026	2
0.278	0	0.0076	1
0.243	2	0.045	3
0.339	2	0.059	1
0.247	0	0.006	1
0.229	2	0.115	1
0.249	0	0.054	1
0.343	0	0.06	2
0.249	0	0.0068	1
0.174	0	0.101	1
0.304	0	0.019	1
0.272	0	0.077	2
0.305	0	0.01	1
0.327	0	0.185	2
0.368	0	0.062	1
0.39	0	0.105	5
0.349	1	0.115	2
0.347	2	0.285	1
0.442	0	0.15	2
0.283	0	0.056	2
0.233	0	0.128	1
0.215	0	0.069	2
0.165	0	0.043	1
0.295	0	0.034	1
0.421	2	0.125	1
0.261	0	0.091	1
0.26	2	0.084	1
0.231	0	0.029	1
0.221	0	0.097	1
0.094	0		0
0.206	0	0.006	1
0.206	0	0.013	1
0.298	0	0.142	3
0.195	0	0.043	1
0.168	0	0.078	1
0.297	0	0.249	1
0.226	0	0.141	1
0.313	0	0.187	1
0.258	0		0
0.382	0	0.079	2
0.315	1	0.17	1
0.361	1	0.154	1
0.324	2	0.121	1
0.291	0	0.018	1

## Sheet: cLTP + 2h
PSD95		GluA2
Area tot (µm²) VALUE	Morphology	Area Total(µm²) VALUE	# of nanocluster
0.538	0	0.368	1
0.402	1	0.243	2
0.36	1	0.077	2
0.218	0	0.073	1
0.464	1	0.209	2
0.239	2	0.089	2
0.354	3	0.207	3
0.401	1	0.175	2
0.219	0	0.04	1
0.452	2	0.128	3
0.287	0	0.146	1
0.109	0	0.108	1
0.527	1	0.257	1
0.126	0	0.021	1
0.216	0	0.042	2
0.317	0	0.184	1
0.419	2	0.241	3
0.209	0	0.246	1
0.121	0	0.098	1
0.179	0	0.131	1
0.416	2	0.349	1
0.098	0	0.058	1
0.448	1	0.396	2
0.105	0	0.165	2
0.122	0	0.202	1
0.154	0	0.115	2
0.204	1	0.189	3
0.176	0	0.269	1
0.166	0	0.179	1
0.085	2	0.145	2
0.093	0	0.159	1
0.029	2	0.098	2
0.171	1	0.101	1
0.143	0	0.226	1
0.211	0	0.222	1
0.1	0	0.049	2
0.068	0	0.063	2
0.135	2	0.144	2
0.13	1	0.12	1
0.093	0	0.03	1
0.075	1	0.146	1
0.046	0	0.184	1
0.15	0	0.112	1
0.1	1	0.236	2
0.065	0	0.056	1
0.045	0	0.126	1
0.255	2	0.291	3
0.202	1	0.269	1
0.17	0	0.188	2
0.068	0	0.111	1
0.1	0	0.085	1
0.135	0	0.334	1
0.03	0	0.068	1
0.101	2	0.181	3
0.128	0	0.268	1
0.156	0	0.302	1
0.471	1	0.438	1
0.132	0	0.387	1
0.738	2	0.912	1
0.335	1	0.457	1
0.481	1	0.414	1
0.33	0	0.316	1
0.59	1	0.456	2
0.282	1	0.129	3
0.315	0	0.23	2
0.474	3	0.268	4
0.249	2	0.182	2
0.55	1	0.492	2
0.178	0	0.158	2
0.188	0	0.07	2
0.141	0	0.139	1
0.174	0	0.136	1
0.238	0	0.225	1
0.312	0	0.159	4
0.429	1	0.454	1
0.201	2	0.235	2
0.239	2	0.115	2
0.373	1	0.254	2
0.298	0	0.213	1
0.092	0	0.07	1
0.105	2	0.15	2
0.264	0	0.278	1
0.345	2	0.192	2
0.375	0	0.387	1
0.325	1	0.244	1
0.242	0	0.254	1
0.33	1	0.296	1
0.414	0	0.331	1
0.24	1	0.232	1
0.102	0	0.195	1
0.382	1	0.538	1
0.282	0	0.245	1
0.324	1	0.077	2
0.305	2	0.143	3
0.169	0	0.188	1
0.449	3	0.621	1
0.147	1	0.067	2
0.162	0	0.082	1
0.682	1	0.247	2
0.2	2	0.257	2
0.522	0	0.444	1
0.556	1	0.41	3
0.058	0	0.092	1
0.298	2	0.228	2
0.122	2	0.098	1
0.274	0	0.246	2
0.351	1	0.215	1
0.383	1	0.258	1
0.303	1	0.475	1
0.109	2	0.143	1
0.122	0	0.094	1
0.202	2	0.1788	2
0.173	0	0.064	1
0.122	0	0.018	1
0.268	0	0.078	2
0.264	0	0.186	2
0.183	0	0.152	1
0.219	0	0.101	2
0.192	0	0.242	1
0.137	0	0.099	1
0.112	0	0.155	1
0.45	0	0.495	1
0.252	2	0.194	2
0.672	1	0.674	2
0.403	1	0.48	1
0.29	0	0.155	2
0.336	1	0.064	2
0.639	1	0.344	2
0.231	0	0.162	2
0.271	0	0.242	1
0.21	0	0.261	1
0.276	1	0.057	2
0.179	0	0.235	1
0.207	0	0.052	2
0.506	0	0.432	1
0.285	0	0.132	1
0.678	1	0.701	2
0.247	0	0.222	1
0.098	0	0.137	2
0.058	0		0
0.217	0	0.085	2
0.284	1	0.286	3
0.362	1	0.118	4
0.116	2	0.0008	1
0.083	2	0.088	1
0.472	1	0.565	3
0.163	0	0.155	1
0.117	0	0.088	1
0.078	0	0.017	1
0.145	2	0.125	2
0.278	1	0.356	2
0.136	0	0.056	1
0.115	2	0.031	2
0.113	0	0.353	1
0.175	0	0.111	2
0.426	2	0.191	2
0.336	2	0.047	2
0.596	1	0.281	1
0.353	1	0.064	2
0.276	0	0.111	2
0.264	0	0.218	1
0.412	0	0.3	5
0.267	0	0.148	3
0.231	0		0
0.186	0	0.048	1
0.275	0	0.009	1
0.106	0	0.091	1
0.269	0	0.093	3
0.212	0	0.003	1
0.185	0	0.053	2
0.151	0	0.012	1
0.126	0		0
0.265	0	0.042	2
0.137	0	0.04	1
0.172	2	0.094	3
0.136	0	0.052	1
0.28	1	0.242	2
0.126	0	0.057	1
0.178	0	0.091	2
0.124	0	0.105	1
0.182	0	0.115	1
0.12	2	0.065	3
0.314	2	0.133	2
0.106	0	0.096	2
0.14	0	0.025	1
0.098	0	0.06	1
0.168	0	0.047	1
0.087	0	0.06	1
0.1	0	0.061	1
0.254	1	0.294	1
0.127	0	0.15	1
0.207	0	0.094	1
0.352	0	0.204	1
0.298	3	0.23	2
0.131	0	0.182	1
0.18	0	0.016	1
0.094	2	0.166	2
0.324	2	0.107	2
0.272	0	0.204	2
0.087	0	0.211	1
0.117	0	0.154	1
0.107	2	0.151	2
0.054	2	0.106	2
0.314	2	0.084	1
0.099	0	0.016	1
0.125	0	0.01	1
0.14	0	0.066	1
0.154	0	0.0042	1
0.112	0	0.061	1
0.136	2	0.052	1
0.154	2	0.199	2
0.145	0	0.074	2
0.548	1	0.102	1
