# Supplementary material for: Pre- and postsynaptic nanostructures increase in size and complexity after induction of long-term potentiation
Source: iScience. 2023 Dec 7;27(1):108679. doi: 10.1016/j.isci.2023.108679 (PMC10783556; doi:10.1016/j.isci.2023.108679)
Supplement: Table S5. PSD95 and Bassoon assembly area and shape after cLTP induction, with and without stimulation; source data, related to Figures 5 and 6D [file mmc6.xlsx]

## Sheet: Control_0min
PSD95 Area (µm²)	Bassoon Area (µm²)	PSD95 morphology	Bassoon morphology			shape index	shape
0.144	0.225	0	2			0	macular
0.211	0.2	0	1			1	perforated
0.112	0.064	0	0			2	2 segments
0.223	0.19	0	0			3	3 or more segments
0.199	0.194	0	0
0.149	0.074	0	2
0.066	0.068	0	0
0.184	0.144	0	1
0.136	0.078	0	0
0.169	0.098	0	2
0.164	0.144	0	2
0.141	0.131	2	2
0.14	0.062	0	0
0.065	0.039	0	0
0.087	0.064	0	0
0.163	0.13	2	2
0.178	0.122	0	0
0.145	0.128	0	0
0.084	0.058	0	0
0.104	0.139	0	0
0.07	0.035	0	0
0.133	0.086	0	0
0.319	0.253	0	2
0.186	0.237	0	2
0.164	0.1	0	0
0.116	0.066	0	0
0.152	0.163	0	0
0.178	0.084	0	0
0.295	0.341	0	2
0.123	0.092	0	0
0.161	0.138	0	0
0.224	0.179	0	2
0.214	0.184	0	3
0.287	0.169	0	2
0.174	0.089	0	0
0.257	0.106	0	0
0.092	0.212	0	2
0.273	0.128	0	0
0.148	0.106	0	0
0.204	0.114	0	0
0.416	0.204	1	3
0.39	0.354	0	2
0.302	0.182	0	0
0.117	0.148	0	0
0.121	0.134	0	0
0.259	0.186	2	2
0.151	0.153	0	0
0.204	0.176	0	0
0.252	0.131	0	0
0.25	0.173	0	0
0.734	0.323	0	2
0.467	0.6	0	2
0.478	0.511	0	3
0.246	0.31	0	0
0.132	0.356	0	0
0.316	0.235	2	3
0.6	0.316	0	2
0.517	0.749	0	4
0.18	0.129	0	0
0.195	0.539	0	0
0.414	0.272	0	2
0.658	0.708	1	3
0.387	0.368	2	2
0.509	0.57	0	0
0.357	0.505	0	0
0.338	0.611	0	0
0.222	0.114	0	0
0.309	0.274	0	0
1.014	1.038	3	3
0.352	0.236	2	3
0.345	0.341	0	2
0.24	0.111	2	0
0.147	0.245	0	2
0.129	0.175	0	0
0.146	0.214	0	0
0.588	0.747	1	2
0.542	0.63	1	1
0.502	0.492	1	2
0.265	0.261	0	2
0.684	0.942	0	3
0.591	0.523	1	1
0.318	0.255	0	2
0.446	0.408	2	2
0.853	0.41	1	2
0.558	0.424	0	2
0.208	0.153	0	0
0.31	0.366	0	4
0.332	0.504	2	0
0.068	0.117	0	0
0.197	0.228	0	2
0.446	0.496	0	0
0.339	0.387	2	2
0.302	0.402	2	2
0.142	0.281	0	2
0.724	0.692	0	2
0.14	0.389	2	3
0.144	0.155	2	4
0.215	0.363	0	2
0.165	0.519	2	3
0.179	0.084	0	0
0.127	0.306	0	2
0.228	0.27	2	3
0.263	0.456	0	3
0.17	0.123	0	0
0.156	0.224	0	0
0.398	0.519	3	3
0.118	0.092	0	0
0.244	0.279	4	3
0.04	0.3	0	2
0.13	0.251	0	2
0.273	0.375	0	2
0.103	0.112	0	0
0.265	0.184	0	0
0.128	0.286	0	0
0.063	0.122	0	0
0.182	0.194	0	0
0.265	0.272	0	2
0.3	0.123	0	0
0.265	0.218	0	0
0.351	0.452	0	2
0.45	0.429	0	2
0.334	0.222	0	0
0.199	0.194	0	3
0.14	0.199	0	3
0.158	0.22	0	0
0.476	0.264	0	0
0.286	0.235	0	3
0.258	0.181	0	0
0.238	0.242	0	0
0.463	0.871	0	2
0.164	0.168	0	0
0.278	0.187	0	2
0.688	0.463	0	0
0.292	0.168	0	0
0.277	0.328	0	2
0.868	1.076	2	5
0.423	0.39	0	0
0.43	0.207	0	0
0.299	0.276	0	2
0.689	0.865	1	2
0.697	0.718	0	2
0.203	0.33	0	0
0.36	0.47	0	0
0.511	0.223	0	0
0.539	0.336	0	0
0.384	0.184	0	3
0.898	0.415	1	2
0.286	0.344	0	0
0.165	0.182	0	0
0.15	0.203	0	2
0.208	0.256	0	3
0.436	0.722	0	2
0.709	1.022	2	1
0.289	0.367	0	0
0.205	0.218	0	0
0.517	0.532	1	3
0.234	0.288	0	0
0.179	0.282	0	0
0.39	0.452	0	0
0.342	0.411	0	2
0.306	0.291	2	2
0.183	0.34	0	1
0.173	0.246	0	0
0.158	0.223	0	0
0.39	0.57	0	2
0.323	0.387	0	0
0.174	0.245	0	0
0.264	0.212	0	0
0.513	0.496	1	3
0.246	0.306	0	0
0.349	0.28	2	3
0.186	0.24	0	0
0.124	0.202	0	0
0.206	0.184	0	2
0.174	0.296	0	0
0.23	0.2	0	0
0.181	0.39	0	0
0.21	0.152	0	0
0.152	0.13	0	0
0.483	0.316	0	0
0.274	0.297	0	0
0.199	0.325	0	2
0.296	0.454	0	2
0.383	0.486	0	2
0.546	0.674	0	0
0.145	0.152	0	0
0.454	0.772	0	1
0.192	0.308	0	0
0.136	0.102	0	0
0.298	0.278	0	2
0.102	0.067	0	0
0.309	0.373	0	0
0.103	0.132	0	0
0.114	0.059	0	0
0.102	0.13	0	0
0.252	0.19	0	0
0.219	0.169	0	2
0.098	0.187	0	0
0.419	0.774	0	2
0.111	0.168	0
0.269	0.511	0	2
0.299	0.41	0
0.196	0.098	0
0.201	0.214	0
0.704	0.603	2	1
0.226	0.348	0	2
0.674	1.003	2	1
0.482	0.645	0	2
0.264	0.407	0	0
0.219	0.248	0	0
0.31	0.394	0	0
0.372	0.4	0	0
0.212	0.254	0	0
0.232	0.487	0	2
0.235	0.311	0	2
0.34	0.337	2	2
0.264	0.483	0	0
0.099	0.192	0	0
0.154	0.149	0	0
0.195	0.468	0	2
0.181	0.101	0	0
0.134	0.171	0	0
0.223	0.26	2	2
0.162	0.222	0	3
0.253	0.152	0	0
0.311	0.29	0	2
0.182	0.225	0	0
0.215	0.321	0	3
0.188	0.261	0	0
0.363	0.077	2	2
0.229	0.071	0	2
0.23	0.143	0	0
0.196	0.117	0	0
0.295	0.664	0	1
0.138	0.138	0	0
0.192	0.218	0	2
0.146	0.129	0	0
0.201	0.094	0	0
0.29	0.201	1	3
0.264	0.392	0	2
0.609	0.354	1	5
0.129	0.152	0	2
0.071	0.2	0	0
0.149	0.122	0	0
0.08	0.226	0	2
0.075	0.102	0	0
0.307	0.206	0	3
0.07	0.138	0	0
0.186	0.187	0	0
0.187	0.162	0	0
0.083	0.1	0	0
0.055	0.169	0	0
0.104	0.172	0	2
0.098	0.081	0	0
0.069	0.132	0	0
0.14	0.084	0	0
0.134	0.178	0	2
0.106	0.069	0	0
0.049	0.038	0	0
0.172	0.373	0	1
0.035	0.145	0	0
0.175	0.096	0	0
0.152	0.158	0	0
0.148	0.042	0	0
0.16	0.032	0	0
0.102	0.097	0	0
0.077	0.063	0	0
0.188	0.126	1	2
0.086	0.106	0	0
0.083	0.108	0	0
0.071	0.051	0	0
0.094	0.078	0	2
0.082	0.082	0	1
0.132	0.133	0	2
0.045	0.02	0	0
0.126	0.081	0	2
0.204	0.054	2	2
0.311	0.101	0	3
0.47	0.267	0	2
0.142	0.123	0	2
0.084	0.02	0	0
0.338	0.146	1	2
0.16	0.096	2	0
0.238	0.243	0	2
0.347	0.114	1	2
0.104	0.172	0	0
0.214	0.226	0	0
0.339	0.13	0	0
0.277	0.231	2	2
0.369	0.329	2	2
0.333	0.09	2	0
0.137	0.025	0	0
0.111	0.03	0	0
0.208	0.078	0	0
0.074	0.037	0	0
0.122	0.042	2	2
0.353	0.13	3	2
0.076	0.078	0	0
0.183	0.163	0	2
0.354	0.198	0	2
0.058	0.115	0	2
0.206	0.243	2	2
0.208	0.159	0	0
0.081	0.096	0	0
0.097	0.271	0	0
0.181	0.15	0	0
0.056	0.116	0	0
0.079	0.115	2	2
0.054	0.148	0	0
0.072	0.053	0	0
0.119	0.166	0	0
0.032	0.125	0	0
0.216	0.227	0	0
0.218	0.123	0	3
0.075	0.109	2	2
0.156	0.108	0	0
0.049	0.09	0	0
0.099	0.632	2	0
0.09	0.094	0	0
0.293	0.402	1	0
0.15	0.172	0	0
0.237	0.182	0	2
0.171	0.243	2	0
0.726	0.615	0	2
0.544	0.45	2	1
0.531	0.436	0	0
0.287	0.068	0	0
0.304	0.447	0	2
0.123	0.212	0	1
0.169	0.164	0	0
0.198	0.139	0	0
0.152	0.174	0	0
0.804	0.537	1	2
0.27	0.346	0	2
0.735	0.543	1	3
0.209	0.287	0	3
0.212	0.232	1	2
0.526	0.254	0	1
0.297	0.033	0	0
0.277	0.144	0	0
0.145	0.042	0	0
0.136	0.22	0	2
0.257	0.138	1	3
0.156	0.107	0	0
0.224	0.22	1	0
0.322	0.242	0	0
0.204	0.067	2	0
0.111	0.321	2	2
0.45	0.313	0	2
0.252	0.343	0	1
0.368	0.476	0	2
0.508	0.421	0	2
0.237	0.285	2	0
0.282	0.308	0	0
0.948	0.783	1	3
0.278	0.134	2	0
0.264	0.267	1	0
0.181	0.116	0	0
0.246	0.184	0	1

## Sheet: Control+ 30 min
PSD95 Area (µm²)	Bassoon Area (µm²)	PSD95 morphology	Bassoon morphology
0.114	0.118	0	0
0.151	0.148	0	2
0.196	0.27	0	0
0.109	0.156	0	0
0.163	0.29	0	0
0.23	0.44	0	2
0.154	0.298	0	0
0.148	0.166	0	0
0.137	0.193	2	0
0.185	0.199	1	0
0.13	0.239	0	0
0.155	0.131	0	0
0.232	0.156	0	0
0.186	0.24	0	0
0.082	0.094	0	0
0.132	0.166	0	2
0.114	0.129	0	0
0.122	0.098	0	0
0.15	0.174	0	0
0.09	0.311	0	0
0.08	0.092	0	0
0.391	0.355	1	3
0.042	0.072	0	0
0.101	0.102	0	2
0.132	0.143	0	0
0.08	0.048	0	0
0.067	0.07	0	0
0.162	0.168	0	0
0.376	0.36	0	2
0.065	0.084	0	0
0.042	0.079	0	0
0.168	0.111	0	0
0.19	0.09	0	0
0.159	0.108	0	0
0.122	0.152	0	0
0.074	0.101	0	0
0.213	0.152	0	0
0.056	0.056	0	0
0.094	0.051	0	0
0.089	0.025	0	0
0.071	0.068	0	0
0.156	0.167	0	0
0.117	0.088	0
0.206	0.14	0	2
0.132	0.119	0
0.176	0.123	0	1
0.076	0.077	0
0.126	0.071	0	2
0.071	0.061	0
0.15	0.082	0	2
0.186	0.083	0	0
0.106	0.098	0	0
0.205	0.229	1	0
0.102	0.051	0	0
0.045	0.021	0	0
0.117	0.042	2	0
0.125	0.102	0	0
0.114	0.13	0	0
0.1	0.08	0	0
0.127	0.052	0	0
0.091	0.038	0	0
0.064	0.043	0	0
0.191	0.122	2	0
0.109	0.114	0	1
0.171	0.136	2	2
0.117	0.068	0	0
0.125	0.095	0	2
0.185	0.114	2	0
0.158	0.154	0	2
0.078	0.103	0	0
0.345	0.107	0	0
0.126	0.063	0	0
0.114	0.106	0	2
0.161	0.204	2	2
0.098	0.098	0	0
0.118	0.091	0	0
0.14	0.131	2	2
0.125	0.125	0	0
0.09	0.053	0	0
0.15	0.139	0	0
0.125	0.129	0	0
0.129	0.164	0	2
0.182	0.172	0	0
0.099	0.059	0	0
0.044	0.05	0	0
0.149	0.068	0	2
0.184	0.254	0	2
0.055	0.091	0	0
0.099	0.109	0	0
0.213	0.272	1	0
0.088	0.228	0	0
0.042	0.03	0	0
0.078	0.073	0	0
0.131	0.205	0	2
0.139	0.093	0	0
0.089	0.177	0	0
0.21	0.174	0	0
0.161	0.322	2	1
0.241	0.268	2	0
0.113	0.092	0	0
0.22	0.205	0	0
0.114	0.141	0	0
0.152	0.15	0	2
0.134	0.135	0	0
0.087	0.123	0	0
0.216	0.157	0	0
0.21	0.138	0	2
0.153	0.279	0	0
0.174	0.089	0	0
0.074	0.063	0	0
0.096	0.081	0	0
0.084	0.102	0	0
0.127	0.092	0	0
0.118	0.097	0	0
0.124	0.075	0	0
0.102	0.156	0	0
0.264	0.749	1	0
0.078	0.14	0	0
0.065	0.128	0	0
0.13	0.265	0	0
0.204	0.225	0	0
0.145	0.13	0	0
0.106	0.173	0	2
0.197	0.169	0	0
0.057	0.057	0	0
0.125	0.223	0	0
0.184	0.235	0	0
0.06	0.187	0	0
0.056	0.108	0	2
0.059	0.208	0	0
0.065	0.105	0	2
0.059	0.089	0	0
0.201	0.36	0	0
0.207	0.46	2	3
0.175	0.168	2	2
0.09	0.242	2	2
0.167	0.287	0	0
0.399	0.303	2	2
0.052	0.054	0	0
0.059	0.097	0	0
0.054	0.035	3	2
0.129	0.067	0	0
0.097	0.097	0	0
0.117	0.098	0	0
0.064	0.05	0	0
0.055	0.048	0	0
0.118	0.144	2	2
0.035	0.027	0	0
0.082	0.094	0	0
0.092	0.065	0	0
0.043	0.036	0	0
0.044	0.038	0	0
0.178	0.174	0	0
0.091	0.019	0	0
0.094	0.023	2	0
0.075	0.08	0	0
0.049	0.086	0	0
0.044	0.008	0	0
0.145	0.219	0	0
0.297	0.23	2	0
0.293	0.447	3	3
0.122	0.196	0	0
0.311	0.413	3	2
0.178	0.233	0	0
0.182	0.322	2	2
0.358	0.42	2	0
0.139	0.274	0	0
0.126	0.084	0	0
0.314	0.345	2	0
0.235	0.559	0	2
0.468	0.299	3	3
0.126	0.159	2	2
0.122	0.144	0	0
0.272	0.463	2	3
0.24	0.191	0	0
0.179	0.143	0	0
0.333	0.354	2	2
0.093	0.147	2	2
0.229	0.549	0	0
0.24	0.212	2	0
0.19	0.258	0	0
0.155	0.157	0	0
0.247	0.332	2	2
0.302	0.208	0	0
0.268	0.267	3	2
0.082	0.234	0	2
0.193	0.163	0	2
0.092	0.121	0	0
0.21	0.148	0	0
0.285	0.434	2	2
0.143	0.094	0	0
0.123	0.164	0	2
0.092	0.102	0	0
0.192	0.208	0	0
0.171	0.186	2	0
0.151	0.174	0	0
0.114	0.227	0	2
0.119	0.176	0	2
0.495	0.393	0	2
0.204	0.281	0	0
0.25	0.11	0	0
0.661	0.801	2	3
0.225	0.222	0	0
0.295	0.21	0	0
0.212	0.258	0	0
0.206	0.213	2	2
0.25	0.382	0	2
0.501	0.456	0	2
0.475	0.489	2	2
0.127	0.231	0	0
0.116	0.162	0	0
0.201	0.217	0	0
0.152	0.192	0	0
0.291	0.283	0	0
0.406	0.529	0	3
0.366	0.216	0	0
0.292	0.247	0	0
0.3	0.384	0	2
0.158	0.115	0	0
0.181	0.125	0	0
0.475	0.655	1	2
0.359	0.21	2	2
0.218	0.238	0	0
0.193	0.2	0	0
0.222	0.273	2	3
0.365	0.282	0	0
0.421	0.278	0	0
0.402	0.347	0	2
0.238	0.122	2	0
0.158	0.087	0	0
0.226	0.194	0	0
0.286	0.306	0	0
0.338	0.325	1	2
0.223	0.159	0	2
0.46	0.184	2	0
0.307	0.222	2	2
0.3	0.155	0	0
0.151	0.128	2	0
0.181	0.174	0	0
0.144	0.3	0	0
0.191	0.136	0	0
0.116	0.145	2	2
0.122	0.272	0	3
0.152	0.18	0	0
0.077	0.172	0	2
0.217	0.316	0	0
0.232	0.259	0	1
0.335	0.689	0	1
0.389	0.348	0	0
0.565	0.738	0	0
0.193	0.193	0	2
0.276	0.379	0	2
0.492	0.574	0	0
0.134	0.212	0	0
0.697	0.61	0	0
0.187	0.455	2	2
0.261	0.394	0	0
0.167	0.19	0	2
0.199	0.128	2	2
0.214	0.217	0	0
0.366	0.468	0	1
0.233	0.183	0	2
0.366	0.356	0	2
0.476	0.438	1	2
0.281	0.141	0	2
0.414	0.39	2	2
0.559	0.524	0	2
0.235	0.295	0	0
0.232	0.137	0	0
0.762	0.755	2	2
0.24	0.22	0	0
0.216	0.107	0	0
0.295	0.191	0	2
0.249	0.42	0	0
0.133	0.108	0	0
0.138	0.092	0	0
0.222	0.255	0	2
0.226	0.421	2	3
0.419	0.416	5	4
0.207	0.266	0	2
0.144	0.102	0	0
0.1	0.139	0	0
0.202	0.181	0	0
0.167	0.094	0	0
0.214	0.17	0	0
0.365	0.43	0	0
0.149	0.144	0	0
0.355	0.33	2	0
0.306	0.468	0	2
0.132	0.13	0	0
0.172	0.255	0	3
0.404	0.6	0	0
0.132	0.255	2	3
0.252	0.168	0	0
0.397	0.306	0	0
0.086	0.203	0	0
0.26	0.149	0	3
0.149	0.164	0	0
0.316	0.22	2	0
0.342	0.206	0	2
0.263	0.205	0	0
0.11	0.077	0	0
0.284	0.496	0	2
0.804	0.777	1	0
0.287	0.138	2	3
0.079	0.04	0	0
0.07	0.022	0	0
0.233	0.252	0	0
0.088	0.336	0	2
0.172	0.208	0	0
0.219	0.328	0	0
0.112	0.183	0	0
0.188	0.256	0	0
0.055	0.087	0	0
0.148	0.326	0	0
0.243	0.216	2	3
0.476	0.516	0	2
0.467	0.398	0	0
0.419	0.197	2	0
0.216	0.189	0	2
0.354	0.616	0	0
0.467	0.7	0	2
0.281	0.287	0	0
0.468	0.514	0	1
0.528	0.605	0	2
0.458	0.422	0	3
0.401	0.473	0	2
0.838	0.602	0	1
0.828	0.532	1	0
0.86	1.113	0	1
0.219	0.228	0	0
0.274	0.22	0	2
0.354	0.306	0	0
0.182	0.144	0	2
0.754	0.917	0	1
0.424	0.421	0	0
0.33	0.443	0	0
0.398	0.626	0	2
0.175	0.319	0	0
0.182	0.297	1	2
0.142	0.074	0	0
0.13	0.169	0	0
0.102	0.105	0	0
0.115	0.122	0	0
0.084	0.147	0	0
0.106	0.32	2	0
0.21	0.37	0	0
0.541	0.542	1	0
0.685	0.816	0	0
0.375	0.47	0	1
0.464	0.598	0	0
0.66	0.628	0	1
0.092	0.115	0	0
0.578	0.56	0	1
0.423	0.899	0	1
0.44	0.36	0	2
0.314	0.369	0	0
0.114	0.169	0	0
0.164	0.146	0	0
0.223	0.155	0	0
0.337	0.377	0	0
0.313	0.213	0	0
0.334	0.486	0	0
0.522	0.702	0	0
0.141	0.171	0	2
0.173	0.146	0	0
0.176	0.129	0	0
0.148	0.276	0	0
0.066	0.016	0	0
0.238	0.254	0	0
0.131	0.092	0	0
0.112	0.107	0	0
0.216	0.263	0	0
0.072	0.128	0	0
0.112	0.149	0	0
0.101	0.108	0	0
0.07	0.154	0	0
0.489	0.442	0	2
0.243	0.442	2	2
0.277	0.218	0	0
0.1	0.202	0	2

## Sheet: Control+ 1h
PSD95 Area (µm²)	Bassoon Area (µm²)	PSD95 morphology	Bassoon morphology
0.189	0.23	0	0
0.355	0.25	0	0
0.159	0.196	0	0
0.122	0.074	0	0
0.135	0.178	0	0
0.243	0.299	0	0
0.308	0.384	1	3
0.233	0.356	0	0
0.162	0.194	0	0
0.221	0.275	0	0
0.146	0.12	0	3
0.081	0.152	0	0
0.142	0.154	0	0
0.185	0.468	0	0
0.126	0.13	0	0
0.119	0.159	0	2
0.233	0.222	0	0
0.1	0.113	0	0
0.088	0.071	0	0
0.072	0.152	0	0
0.08	0.093	0	0
0.103	0.13	0	0
0.236	0.231	0	0
0.129	0.118	0	0
0.198	0.139	0	0
0.118	0.149	0	0
0.225	0.246	0	0
0.103	0.087	0	0
0.248	0.262	2	0
0.257	0.155	0	0
0.223	0.181	2	2
0.16	0.201	0	2
0.245	0.185	0	0
0.199	0.158	0	0
0.16	0.173	0	0
0.1332	0.126	2	0
0.643	0.372	2	2
0.222	0.126	0	0
0.13	0.084	0	0
0.201	0.207	0	0
0.139	0.052	0	0
0.308	0.167	0	0
0.284	0.124	0	2
0.214	0.181	1	3
0.158	0.02	0	0
0.093	0.192	0	0
0.411	0.337	3	2
0.1	0.08	0	0
0.092	0.022	0	0
0.343	0.267	0	5
0.121	0.058	0	0
0.092	0.051	0	0
0.108	0.072	0	0
0.087	0.054	0	0
0.099	0.04	0	0
0.228	0.126	0	0
0.166	0.038	0	0
0.123	0.074	0	0
0.111	0.129	0	0
0.121	0.118	0	0
0.194	0.104	0	0
0.16	0.1	0	2
0.182	0.183	0	0
0.095	0.115	0	2
0.104	0.114	0	2
0.116	0.188	0	2
0.093	0.074	0	0
0.149	0.079	0	2
0.058	0.059	2	2
0.11	0.19	2	2
0.052	0.077	0	0
0.133	0.122	0	0
0.115	0.111	2	2
0.064	0.074	0	0
0.044	0.048	0	2
0.288	0.441	2	2
0.164	0.158	0	2
0.163	0.086	0	0
0.145	0.153	0	0
0.074	0.05	0	0
0.106	0.185	0	0
0.113	0.082	2	2
0.102	0.158	0	2
0.188	0.086	0	0
0.13	0.115	0	2
0.173	0.136	1	0
0.158	0.101	0	2
0.16	0.074	0	2
0.15	0.068	0	0
0.055	0.071	0	0
0.158	0.161	0	0
0.086	0.038	0	0
0.101	0.064	0	0
0.088	0.107	0	0
0.086	0.063	0	0
0.254	0.176	0	0
0.164	0.245	2	2
0.297	0.214	0	2
0.152	0.146	0	0
0.055	0.058	0	0
0.089	0.102	0	0
0.155	0.244	0	0
0.074	0.104	0	0
0.195	0.164	0	0
0.114	0.097	0	0
0.08	0.101	0	0
0.435	0.356	2	2
0.154	0.06	0	0
0.253	0.131	2	2
0.32	0.192	0	0
0.106	0.161	0	0
0.158	0.259	0	0
0.156	0.089	0	0
0.124	0.124	0	0
0.26	0.192	0	0
0.16	0.092	0	0
0.041	0.059	0	2
0.121	0.144	0	0
0.184	0.158	0	0
0.281	0.684	1	3
0.408	0.4	0	0
0.267	0.286	0	2
0.278	0.476	2	0
0.156	0.113	0	0
0.233	0.346	0	2
0.226	0.726	3	0
0.394	0.29	0	0
0.157	0.187	0	2
0.206	0.236	0	0
0.26	0.262	0	0
0.272	0.379	2	2
0.182	0.096	0	0
0.252	0.302	0	0
0.242	0.261	0	0
0.2	0.214	0	0
0.107	0.153	0	0
0.196	0.181	0	0
0.223	0.164	0	0
0.331	0.31	0	0
0.336	0.32	0	3
0.33	0.339	0	4
0.313	0.308	0	2
0.183	0.262	0	0
0.318	0.341	0	1
0.241	0.33	0	2
0.081	0.165	0	2
0.117	0.109	0	2
0.193	0.325	0	2
0.158	0.224	0	0
0.272	0.124	2	2
0.37	0.311	2	2
0.389	0.498	0	2
0.096	0.142	0	0
0.178	0.284	0	0
0.247	0.146	0	0
0.379	0.457	0	2
0.323	0.35	0	0
0.351	0.221	0	0
0.296	0.247	0	0
0.155	0.201	0	2
0.098	0.093	0	0
0.058	0.135	0	2
0.137	0.106	0	0
0.355	0.229	0	0
0.122	0.108	2	2
0.112	0.181	0	0
0.105	0.113	2	0
0.199	0.252	3	3
0.399	0.227	1	2
0.113	0.046	0	0
0.237	0.117	0	2
0.166	0.226	0	0
0.424	0.143	0	0
0.19	0.096	2	0
0.242	0.175	2	2
0.36	0.18	2	3
0.225	0.117	1	2
0.155	0.172	0	0
0.193	0.243	0	0
0.188	0.081	0	0
0.202	0.112	0	3
0.724	0.38	0	2
0.096	0.104	0	0
0.268	0.062	0	0
0.173	0.029	0	0
0.394	0.213	0	2
0.294	0.059	2	3
0.217	0.192	0	2
0.247	0.081	0	0
0.178	0.134	1	2
0.64	0.4	0	4
0.242	0.177	0	0
0.214	0.234	0	0
0.218	0.342	0	2
0.142	0.104	0	0
0.62	0.716	0	0
0.36	0.478	0	0
0.401	0.362	0	0
0.531	0.444	0	1
0.251	0.357	0	2
0.497	0.727	0	2
0.378	0.408	2	2
0.675	0.609	0	0
0.344	0.257	0	0
0.392	0.414	0	2
0.25	0.346	0	0
0.168	0.26	0	2
0.432	0.228	0	0
0.41	0.583	0	0
0.25	0.404	0	2
0.263	0.266	0	0
0.5	0.695	0	2
0.52	0.363	0	0
0.758	0.81	0	0
0.448	0.5	0	0
0.282	0.433	2	1
0.26	0.356	0	0
0.712	0.736	0	0
0.567	0.72	0	0
0.555	0.696	0	2
0.537	0.641	0	2
0.274	0.371	0	3
0.186	0.185	0	2
0.289	0.299	0	2
0.201	0.169	0	2
0.325	0.282	0	2
0.488	0.062	2	0
0.167	0.084	0	0
0.396	0.268	2	3
0.184	0.072	0	0
0.12	0.076	0	0
0.202	0.125	0	0
0.3	0.206	0	0
0.146	0.109	0	0
0.144	0.031	0	0
0.131	0.129	0	0
0.146	0.09	0	0
0.272	0.153	0	0
0.168	0.098	0	0
0.116	0.061	0	2
0.116	0.098	0	0
0.309	0.112	2	0
0.179	0.118	0	0
0.218	0.189	0	0
0.163	0.082	0	0
0.318	0.126	2	0
0.112	0.043	0	0
0.296	0.247	0	2
0.212	0.169	0	0
0.176	0.088	0	0
0.203	0.047	0	0
0.302	0.281	2	0
0.302	0.104	0	0
0.208	0.12	0	0
0.17	0.091	0	2
0.13	0.105	0	0
0.378	0.175	2	3
0.165	0.176	0	0
0.141	0.052	2	0
0.112	0.032	2	0
0.18	0.162	2	2
0.168	0.045	0	0
0.128	0.114	0	0
0.125	0.056	0	0
0.259	0.098	0	2
0.157	0.153	0	0
0.37	0.222	0	0
0.218	0.362	0	0
0.315	0.196	0	0
0.193	0.2	0	0
0.273	0.159	0	2
0.257	0.117	0	0
0.158	0.152	0	0
0.234	0.214	0	0
0.132	0.106	0	0
0.128	0.064	0	0
0.173	0.183	0	0
0.328	0.19	0	2
0.11	0.086	0	0
0.28	0.378	2	4
0.305	0.187	0	0
0.333	0.265	0	0
0.232	0.184	0	0
0.143	0.196	0	0
0.14	0.118	0	2
0.201	0.193	0	0
0.834	0.31	1	2
0.45	0.392	0	0
0.564	0.312	0	2
0.249	0.144	0	0
0.484	0.538	0	1
0.139	0.114	0	0
0.345	0.274	0	1
0.374	0.24	0	0
0.202	0.32	0	2
0.258	0.138	1	2
0.218	0.131	0	0
0.107	0.086	0	0
0.485	0.189	0	0
0.389	0.231	0	1
0.256	0.233	0	0
0.373	0.29	0	1
0.078	0.094	0	0
0.139	0.108	0	0
0.052	0.086	0	0
0.129	0.153	0	0
0.36	0.281	1	0
0.246	0.199	0	2
0.368	0.13	0	0
0.145	0.13	0	0
0.319	0.191	0	0
0.168	0.164	0	0
0.188	0.089	0	0
0.557	0.5	1	3
0.18	0.142	0	0
1.144	0.815	1	1
0.137	0.171	0	0
0.063	0.201	0	0
0.169	0.254	0	2
0.187	0.273	0	2
0.089	0.076	0	0
0.083	0.109	0	0
0.222	0.161	0	0
0.178	0.132	0	2
0.152	0.106	0	0
0.094	0.101	0	0
0.101	0.254	0	0
0.063	0.091	0	0
0.19	0.198	0	2
0.246	0.088	0	0
0.047	0.066	0	0
0.194	0.18	0	0
0.131	0.146	0	0
0.095	0.079	0	0
0.085	0.141	0	0
0.142	0.093	0	0
0.092	0.135	0	0
0.092	0.156	0	1
0.301	0.278	0	2
0.273	0.231	0	3
0.153	0.164	0	0
0.205	0.21	0	2
0.294	0.037	1	0
0.212	0.132	0	0
0.439	0.314	2	2
0.157	0.114	0	0
0.15	0.192	0	0
0.19	0.264	0	0
0.286	0.189	0	0
0.137	0.2	0	2
0.194	0.181	0	0
0.168	0.284	0	2
0.328	0.239	0	2
0.139	0.224	0	0
0.242	0.17	0	2
0.322	0.134	0	0
0.522	0.16	0	0
0.35	0.263	0	3
0.533	0.476	0	0
0.876	0.61	0	2
0.426	0.432	0	2
0.117	0.158	0	0
0.165	0.102	0	0
0.059	0.071	0	0
0.3	0.497	0	2
0.233	0.156	0	0
0.084	0.177	0	2
0.22	0.14	0	0
0.098	0.133	0	0
0.388	0.348	1	2
0.467	0.336	0	2
0.287	0.207	0	0
0.058	0.11	0	0
0.394	0.365	0	0
0.187	0.184	0	0
0.13	0.054	0	0
0.144	0.146	0	0
0.046	0.069	0	0
0.063	0.06	0	0
0.281	0.181	2	2
0.043	0.029	0	0
0.152	0.132	0	2
0.407	0.24	0	2
0.246	0.079	0	0
0.273	0.188	0	0
0.526	0.537	0	2
0.132	0.325	0	0
0.291	0.275	0	2
0.212	0.2	0	0
0.168	0.136	0	0
0.346	0.405	0	3
0.139	0.202	0	0
0.389	0.294	0	0
0.55	0.768	0	1
0.281	0.426	0	0
0.155	0.122	0	2
0.301	0.453	2	2
0.356	0.248	0	0
0.137	0.16	0	0
0.208	0.294	0	0
0.423	0.456	0	0
0.162	0.206	0	0
0.26	0.238	0	2
0.067	0.23	0	0
0.158	0.074	0	0
1.01	1.007	1	2
0.193	0.318	0	0
0.077	0.216	0	0
0.126	0.28	0	2
0.3	0.315	0	0
0.269	0.703	3	3
0.152	0.151	0	0
0.163	0.24	1	0
0.15	0.188	0	0
0.231	0.316	0	3
0.076	0.274	0	0
0.256	0.138	0	0
0.224	0.264	0	0
0.126	0.404	0	3
0.04	0.066	0	0
0.079	0.138	0	0

## Sheet: Control+ 2h
PSD95 Area (µm²)	Bassoon Area (µm²)	PSD95 morphology	Bassoon morphology
0.219	0.201	0	0
0.144	0.189	0	0
0.104	0.136	0	0
0.056	0.11	0	0
0.084	0.136	0	0
0.095	0.232	0	0
0.126	0.193	0	0
0.096	0.163	0	0
0.113	0.066	0	0
0.106	0.106	0	0
0.077	0.106	0	0
0.104	0.188	0	0
0.058	0.15	0	0
0.157	0.123	0	0
0.212	0.218	0	0
0.159	0.144	0	0
0.151	0.169	0	0
0.083	0.132	0	0
0.078	0.142	0	0
0.211	0.255	0	2
0.151	0.062	0	0
0.087	0.069	0	0
0.199	0.127	0	0
0.084	0.16	0	0
0.174	0.205	0	0
0.121	0.236	0	0
0.068	0.134	0	0
0.321	0.234	0	0
0.102	0.174	0	0
0.112	0.236	0	0
0.094	0.224	0	0
0.057	0.154	2	2
0.057	0.15	0	0
0.116	0.25	0	0
0.07	0.148	0	0
0.035	0.04	0	0
0.152	0.212	0	0
0.055	0.129	0	2
0.032	0.089	0	0
0.057	0.204	2	2
0.031	0.165	0	0
0.081	0.119	0	0
0.186	0.214	0	0
0.155	0.269	0	0
0.118	0.183	0	0
0.207	0.318	0	0
0.136	0.322	0	2
0.053	0.196	0	0
0.259	0.486	0	0
0.155	0.165	0	2
0.074	0.142	0	0
0.052	0.07	0	0
0.047	0.232	0	0
0.102	0.23	0	0
0.038	0.047	0	0
0.092	0.185	0	2
0.019	0.097	0	0
0.097	0.286	0	2
0.106	0.212	0	2
0.18	0.177	0	0
0.056	0.17	0	0
0.07	0.195	0	0
0.092	0.206	0	0
0.237	0.196	2	0
0.258	0.252	0	0
0.29	0.254	0	0
0.124	0.142	0	0
0.15	0.16	0	0
0.093	0.116	0	0
0.104	0.17	0	0
0.096	0.13	0	0
0.085	0.11	0	0
0.106	0.196	0	0
0.16	0.179	0	0
0.145	0.461	0	1
0.251	0.169	0	0
0.086	0.13	0	0
0.137	0.252	2	0
0.121	0.156	0	0
0.335	0.313	1	0
0.046	0.105	0	0
0.082	0.071	0	0
0.135	0.125	0	0
0.172	0.104	0	2
0.052	0.086	0	0
0.083	0.132	0	0
0.18	0.156	0	0
0.079	0.094	0	0
0.066	0.118	0	0
0.06	0.116	0	0
0.228	0.151	0	0
0.086	0.152	0	0
0.088	0.046	0	0
0.044	0.04	0	0
0.123	0.161	2	2
0.107	0.12	0	2
0.084	0.111	0	0
0.14	0.136	0	0
0.224	0.342	2	2
0.13	0.14	0	0
0.088	0.063	0	0
0.084	0.134	0	0
0.178	0.217	0	0
0.14	0.157	0	0
0.059	0.107	0	0
0.17	0.197	0	0
0.155	0.185	0	2
0.093	0.114	0	0
0.078	0.093	0	0
0.116	0.095	0	0
0.122	0.163	0	0
0.059	0.087	0	0
0.128	0.101	0	2
0.046	0.1	0	0
0.094	0.087	0	0
0.148	0.15	0	0
0.086	0.049	0	0
0.062	0.066	0	0
0.087	0.086	0	0
0.113	0.097	0	0
0.197	0.158	0	0
0.061	0.173	0	0
0.066	0.055	0	0
0.08	0.1	0	0
0.1	0.136	0	0
0.134	0.121	0	0
0.175	0.143	0	0
0.11	0.092	0	0
0.191	0.186	2	3
0.112	0.125	0	2
0.164	0.147	0	0
0.234	0.172	2	2
0.128	0.105	0	0
0.14	0.126	0	0
0.152	0.118	0	0
0.138	0.152	0	0
0.134	0.12	0	2
0.102	0.137	0	0
0.067	0.153	0	2
0.077	0.124	0	0
0.093	0.08	0	0
0.128	0.262	0	0
0.143	0.108	0	0
0.076	0.136	0	0
0.043	0.071	0	0
0.118	0.458	1	3
0.124	0.11	0	0
0.165	0.573	0	0
0.102	0.149	0	0
0.1	0.13	0	0
0.083	0.168	0	2
0.025	0.11	0	0
0.054	0.075	0	0
0.172	0.162	0	2
0.084	0.101	0	0
0.096	0.144	0	0
0.123	0.144	0	0
0.26	0.303	0	0
0.128	0.221	0	0
0.11	0.141	0	0
0.151	0.333	0	2
0.209	0.343	0	0
0.144	0.193	0	0
0.092	0.127	0	0
0.154	0.212	0	0
0.202	0.243	0	0
0.164	0.165	0	2
0.186	0.33	0	0
0.097	0.141	0	0
0.07	0.155	0	0
0.17	0.23	0	0
0.074	0.217	0	0
0.089	0.124	0	2
0.091	0.304	2	2
0.111	0.232	0	0
0.18	0.2	0	0
0.161	0.18	0	0
0.16	0.117	0	0
0.152	0.204	0	0
0.155	0.17	0	0
0.153	0.174	0	0
0.096	0.13	0	0
0.23	0.284	0	0
0.321	0.268	0	0
0.7	0.908	0	3
0.415	0.172	0	1
0.666	0.766	2	2
0.241	0.293	0	0
0.322	0.251	0	2
0.163	0.134	0	0
0.175	0.232	2	2
0.558	0.673	3	3
0.342	0.283	0	0
0.281	0.171	0	0
0.284	0.327	0	0
0.322	0.316	0	0
0.393	0.32	0	2
0.314	0.262	2	3
0.174	0.159	0	0
0.318	0.357	0	2
0.201	0.274	0	2
0.303	0.313	0	0
0.276	0.195	0	0
0.094	0.139	0	0
0.39	0.545	0	2
0.203	0.297	0	0
0.26	0.324	2	3
0.456	0.336	0	0
0.414	0.327	2	2
0.234	0.19	0	0
0.203	0.219	0	0
0.266	0.212	0	0
0.172	0.199	0	0
0.546	0.584	3	0
0.549	0.452	2	2
0.168	0.171	0	0
0.262	0.257	0	0
0.408	0.4	2	2
0.358	0.514	0	0
0.634	0.48	0	0
0.171	0.149	0	0
0.491	0.402	0	2
0.285	0.296	0	0
0.454	0.201	1	0
0.322	0.265	0	0
0.391	0.266	0	0
0.466	0.491	0	2
0.142	0.159	0	0
0.192	0.214	0	0
0.154	0.183	0	2
0.277	0.285	0	0
0.121	0.184	0	0
0.385	0.12	0	0
0.453	0.308	1	4
0.465	0.286	0	2
0.23	0.301	0	2
0.226	0.244	0	0
0.252	0.249	0	0
0.341	0.395	0	2
0.459	0.478	0	1
0.276	0.328	0	1
0.456	0.195	0	0
0.282	0.551	0	0
0.391	0.32	0	2
0.436	0.038	0	0
0.489	0.271	0	0
0.568	0.373	1	1
0.271	0.286	0	0
0.389	0.254	1	0
0.326	0.465	0	1
0.308	0.225	0	0
0.48	0.408	1	1
0.224	0.104	0	0
0.45	0.225	3	2
0.358	0.102	0	2
0.354	0.281	2	2
0.448	0.306	1	2
0.38	0.22	0	0
0.322	0.203	1	0
0.302	0.349	0	0
0.297	0.171	0	0
0.716	0.796	0	0
0.256	0.644	0	1
0.194	0.167	0	0
0.305	0.174	0	0
0.374	0.202	0	3
0.2	0.123	0	0
0.215	0.104	0	0
0.334	0.257	0	0
0.578	0.629	0	2
0.33	0.151	0	2
0.184	0.234	1	2
0.23	0.361	0	0
0.164	0.169	0	0
0.24	0.037	0	0
0.19	0.232	0	2
0.38	0.308	2	2
0.348	0.268	0	0
0.25	0.163	0	0
0.242	0.114	0	0
0.275	0.38	0	2
0.453	0.382	1	4
0.344	0.334	0	0
0.158	0.273	0	0
0.147	0.396	0	0
0.354	0.324	0	0
0.194	0.432	0	2
0.445	0.415	2	3
0.149	0.383	0	0
0.227	0.372	0	0
0.238	0.368	0	0
0.464	0.77	1	1
0.267	0.232	0	2
0.409	0.694	0	0
0.32	0.448	2	0
0.082	0.121	0	0
0.114	0.145	0	0
0.27	0.221	0	0
0.517	0.464	0	2
0.256	0.17	0	0
0.138	0.224	0	0
0.471	0.403	0	2
0.412	0.537	2	2
0.337	0.259	0	0
0.298	0.284	0	0
0.239	0.169	0	2
0.433	0.354	2	2
0.468	0.368	0	2
0.422	0.172	0	0
0.348	0.115	0	2
0.404	0.402	0	1
0.269	0.29	0	1
0.294	0.23	0	0
0.288	0.28	0	2
0.418	0.287	1	2
0.64	0.552	0	3
0.367	0.297	0	2
0.175	0.174	0	0
0.256	0.427	0	1
0.329	0.083	2	0
0.342	0.224	0	0
0.299	0.392	1	3
0.358	0.381	1	1
0.226	0.256	0	0
0.21	0.141	0	0
0.317	0.23	0	2
0.311	0.297	0	0
0.662	0.545	1	1
0.221	0.233	0	0
0.281	0.286	0	0
0.276	0.217	0	0
0.269	0.148	0	0
0.196	0.222	0	0
0.365	0.116	2	2
0.349	0.173	0	2
0.37	0.156	0	2
0.173	0.18	0	0
0.281	0.332	0	0
0.094	0.182	0	0
0.116	0.148	0	0
0.178	0.29	0	0
0.183	0.136	0	0
0.185	0.168	0	0
0.159	0.205	0	0
0.448	0.304	0	2
0.191	0.401	2	3
0.146	0.186	0	0
0.139	0.103	0	0
0.242	0.154	0	0
0.095	0.03	0	0
0.168	0.161	0	2
0.096	0.253	0	2
0.201	0.225	2	2
0.126	0.237	0	0
0.135	0.1	0	0
0.119	0.129	0	0
0.192	0.29	0	0
0.117	0.321	0	2
0.301	0.389	0	0
0.255	0.188	0	0
0.196	0.22	0	0
0.086	0.083	0	0
0.122	0.17	0	0
0.083	0.162	0	0
0.206	0.145	0	0
0.121	0.309	2	2
0.168	0.131	0	0
0.178	0.267	0	2
0.143	0.173	0	0
0.268	0.3	0	0
0.078	0.171	0	0
0.301	0.364	2	4
0.23	0.2	0	0
0.378	0.417	0	0
0.468	0.293	2	3
0.104	0.09	0	0
0.173	0.152	0	0
0.19	0.14	0	0
0.215	0.24	2	3
0.095	0.159	0	0
0.234	0.308	0	0
0.093	0.111	0	0
0.256	0.392	3	3
0.101	0.104	0	0
0.132	0.073	0	0
0.497	0.429	1	1
0.382	0.383	3	3
0.153	0.248	0	0
0.222	0.191	0	2
0.034	0.173	0	0
0.164	0.165	0	2
0.144	0.131	0	0
0.099	0.243	0	0
0.248	0.298	0	2
0.188	0.151	0	0
0.278	0.092	2	2
0.111	0.071	0	0
0.208	0.242	0	0
0.228	0.218	0	2
0.368	0.299	0	0
0.168	0.244	0	1
0.115	0.185	0	2
0.203	0.28	1	2
0.25	0.509	0	2
0.182	0.518	0	0
0.095	0.323	2	0
0.271	0.266	0	0
0.248	0.448	0	2
0.13	0.159	0	0
0.162	0.152	0	0
0.195	0.144	0	0
0.221	0.116	0	2
0.165	0.092	0	2
0.082	0.155	0	0
0.103	0.221	0	0
0.154	0.164	0	0
0.083	0.16	0	0
0.22	0.116	2	0
0.244	0.708	0	3
0.284	0.4	0	2
0.224	0.504	3	3
0.387	0.479	2	4
0.18	0.132	0	0
0.374	0.388	1	0
0.106	0.319	0	0
0.158	0.189	0	0
0.06	0.128	0	0
0.014	0.166	0	0
0.105	0.135	0	0
0.304	0.271	0	0
0.37	0.436	0	0
0.331	0.313	0	2
0.257	0.159	0	0
0.297	0.286	0	0
0.124	0.13	0	0
0.295	0.436	0	3
0.084	0.258	0	2
0.092	0.104	0	0
0.161	0.206	0	2
0.387	0.364	0	0
0.308	0.49	0	0
0.221	0.346	0	1
0.221	0.242	0	0
0.157	0.362	0	2
0.377	0.679	1	2
0.328	0.218	0	0
0.123	0.144	0	0
0.276	0.216	0	0
0.186	0.152	0	0
0.196	0.093	0	0
0.188	0.224	0	0
0.15	0.227	2	2
0.086	0.134	0	0
0.226	0.203	0	0
0.297	0.338	2	0
0.134	0.12	0	0
0.281	0.499	0	0
0.114	0.119	0	0
0.094	0.175	0	0
0.122	0.167	0	0
0.14	0.201	0	0
0.195	0.204	0	0
0.097	0.052	0	0
0.165	0.161	0	2
0.131	0.266	0	0
0.108	0.15	0	0

## Sheet: cLTP_0min
PSD95 Area (µm²)	Bassoon Area (µm²)	PSD95 morphology	Bassoon morphology
0.387	0.175	0	1
0.281	0.161	0	0
0.21	0.116	0	0
0.534	0.252	0	3
0.306	0.136	0	2
0.16	0.086	0	0
0.199	0.102	0	3
0.665	0.218	0	2
0.264	0.106	0	2
0.356	0.18	3	3
0.175	0.122	0	0
0.242	0.18	2	2
0.237	0.16	3	3
0.132	0.049	0	0
0.192	0.11	0	3
0.131	0.112	0	0
0.166	0.124	0	0
0.118	0.131	0	2
0.152	0.124	0	0
0.262	0.166	0	0
0.27	0.13	0	2
0.237	0.112	1	0
0.234	0.107	0	1
0.233	0.127	0	2
0.331	0.196	1	2
0.555	0.284	0	2
0.515	0.277	0	3
0.195	0.134	0	0
0.24	0.124	0	0
0.315	0.24	0	1
0.28	0.161	0	0
0.699	0.242	2	0
0.652	0.278	1	3
0.874	0.436	2	3
0.619	0.301	0	1
0.202	0.104	0	2
0.242	0.171	0	2
0.172	0.139	2	2
0.122	0.056	0	0
0.156	0.127	0	0
0.264	0.164	0	2
0.231	0.218	0	0
0.136	0.14	0	0
0.05	0.128	0	0
0.095	0.078	0	0
0.105	0.109	0	0
0.098	0.21	0	0
0.173	0.178	0	0
0.163	0.101	0	0
0.094	0.128	0	0
0.136	0.159	0	0
0.292	0.168	0	1
0.337	0.226	2	2
0.234	0.197	2	3
0.164	0.105	0	0
0.557	0.417	2	2
0.14	0.152	0	0
0.17	0.145	0	0
0.148	0.173	2	2
0.258	0.16	0	2
0.195	0.174	1	2
0.22	0.261	0	1
0.091	0.077	0	0
0.429	0.116	0	2
0.225	0.183	2	2
0.313	0.203	1	2
0.259	0.332	2	2
0.242	0.18	0	2
0.101	0.115	0	0
0.15	0.194	0	0
0.378	0.27	1	2
0.197	0.177	0	2
0.13	0.113	2	2
0.149	0.075	0	2
0.094	0.132	0	0
0.941	0.673	1	3
0.479	0.405	2	0
0.484	0.45	2	2
0.52	0.78	0	2
0.218	0.419	0	0
0.339	0.397	2	2
0.285	0.266	0	1
0.4	0.358	0	3
0.206	0.299	0	0
0.148	0.621	0	0
0.406	0.315	0	2
0.394	0.207	0	3
0.26	0.178	0	0
0.32	0.265	0	0
0.183	0.504	0	0
0.134	0.09	0	0
0.188	0.199	0	0
0.06	0.105	0	0
0.256	0.32	0	0
0.189	0.163	0	0
0.286	0.416	0	0
0.236	0.225	0	0
0.232	0.312	0	1
0.225	0.436	0	2
0.078	0.092	0	0
0.164	0.289	0	0
0.148	0.211	0	0
0.178	0.164	0	2
0.088	0.084	0	0
0.143	0.136	0	0
0.279	0.497	2	2
0.241	0.239	2	0
0.096	0.128	0	0
0.084	0.049	0	0
0.291	0.23	2	2
0.174	0.228	2	2
0.251	0.221	0	1
0.135	0.148	0	0
0.168	0.213	0	2
0.106	0.145	0	0
0.121	0.126	0	0
0.734	0.693	1	3
0.147	0.201	2	3
0.366	0.232	0	0
0.2	0.224	0	0
0.188	0.445	2	2
0.194	0.109	0	2
0.39	0.367	0	2
0.406	0.611	0	2
0.185	0.132	2	2
0.42	0.43	2	0
0.184	0.322	0	2
0.318	0.336	0	0
0.128	0.304	0	0
0.26	0.344	2	2
0.127	0.335	0	2
0.06	0.125	0	0
0.281	0.275	0	0
0.424	0.207	0	2
0.444	0.37	0	2
0.409	0.265	0	0
0.793	0.573	0	3
0.203	0.076	0	0
0.255	0.082	0	2
0.362	0.189	0	2
0.148	0.365	2	2
0.186	0.139	0	0
0.248	0.181	1	0
0.174	0.216	0	0
0.322	0.185	0	0
0.502	0.371	0	2
0.418	0.304	0	0
0.628	0.272	0	0
0.295	0.292	0	0
0.49	0.524	2	2
0.518	0.41	0	0
0.581	0.516	0	0
0.452	0.345	0	2
0.368	0.414	0	0
0.483	0.447	0	2
0.886	0.476	0	2
0.428	0.324	0	0
0.17	0.168	0	0
0.205	0.308	0	0
0.276	0.253	2	2
0.234	0.29	0	0
0.172	0.411	0	0
0.098	0.177	0	0
0.079	0.273	2	1
0.144	0.198	0	0
0.121	0.228	0	0
0.133	0.164	0	0
0.186	0.244	2	2
0.168	0.177	0	2
0.302	0.442	1	0
0.171	0.192	0	2
0.472	0.56	2	2
0.243	0.507	2	3
0.118	0.138	2	2
0.077	0.161	0	0
0.352	0.386	1	3
0.184	0.197	0	0
0.45	0.607	1	2
0.19	0.253	0	0
0.093	0.168	0	0
0.074	0.065	0	0
0.095	0.304	0	3
0.147	0.241	0	0
0.244	0.259	0	2
0.239	0.478	2	2
0.2	0.235	0	0
0.236	0.274	0	2
0.119	0.362	0	2
0.213	0.279	2	2
0.12	0.16	0	0
0.339	0.341	0	0
0.13	0.454	2	2
0.222	0.406	0	2
0.207	0.462	0	0
0.402	0.521	1	2
0.174	0.509	0	0
0.245	0.163	0
0.181	0.14	2	2
0.264	0.218	0	2
0.256	0.254	0
0.201	0.223	2	2
0.211	0.5	0	2
0.19	0.239	0
0.471	0.827	0	2
0.114	0.159	0	2
0.155	0.238	0
0.131	0.204	0	2
0.176	0.455	2	3
0.196	0.304	2	3
0.185	0.284	1	1
0.145	0.264	2	1
0.39	0.449	1	1
0.218	0.248	2	0
0.207	0.397	0	0
0.169	0.252	0	0
0.169	0.133	0	0
0.204	0.3	0	0
0.211	0.124	0	0
0.143	0.1	0	0
0.234	0.354	0	2
0.179	0.277	2	2
0.204	0.393	0	0
0.122	0.155	0	0
0.141	0.102	0	0
0.26	0.354	0	0
0.218	0.404	2	2
0.358	0.326	1	0
0.18	0.171	0	0
0.146	0.134	0	0
0.432	0.411	1	1
0.206	0.299	0	0
0.176	0.349	2	2
0.141	0.144	0	2
0.299	0.581	2	3
0.14	0.21	0	0
0.136	0.325	2	2
0.124	0.215	0	0
0.139	0.474	2	3
0.103	0.286	0	2
0.473	0.664	0	1
0.263	0.314	0	2
0.362	0.389	2	2
0.456	0.58	1	1
0.159	0.265	2	2
0.042	0.158	0	0
0.398	0.426	0	0
0.137	0.338	0	0
0.312	0.318	0	0
0.338	0.394	2	0
0.209	0.429	0	0
0.632	0.371	1	0
0.079	0.082	0	0
0.331	0.492	2	0
0.297	0.207	1	2
0.04	0.15	0	2
0.262	0.507	2	1
0.047	0.131	0	3
0.05	0.122	0	0
0.106	0.129	0	0
0.083	0.172	0	0
0.056	0.134	0	0
0.27	0.311	0	2
0.166	0.099	0	0
0.081	0.165	0	0
0.073	0.154	0	0
0.125	0.2	2	2
0.198	0.314	0	0
0.176	0.178	0	0
0.092	0.125	0	0
0.16	0.236	0	0
0.075	0.379	0	0
0.041	0.126	0	0
0.138	0.184	0	0
0.099	0.12	0	0
0.15	0.089	0	2
0.135	0.116	0	0
0.065	0.207	0	0
0.076	0.085	0	0
0.106	0.154	0	0
0.101	0.113	0	0
0.144	0.126	0	0
0.191	0.112	0	0
0.093	0.196	0	0
0.165	0.121	0	0
0.094	0.102	0	0
0.241	0.312	0	0
0.146	0.225	0	0
0.154	0.258	0	0
0.364	0.416	2	2
0.054	0.118	0	0
0.129	0.287	0	0
0.138	0.563	0	2
0.132	0.426	0	0
0.222	0.411	0	0
0.066	0.119	0	0
0.021	0.043	0	0
0.163	0.222	0	2
0.172	0.239	0	2
0.383	0.454	0	1
0.308	0.564	0	1
0.316	0.305	0	0
0.053	0.207	0	0
0.275	0.294	0	0
0.024	0.131	0	0
0.172	0.35	2	2
0.121	0.091	0	0
0.066	0.135	0	0
0.258	0.365	0	2
0.154	0.259	0	0
0.122	0.182	0	0
0.06	0.108	0	0
0.068	0.147	0	0
0.048	0.102	0	0
0.078	0.105	0	0
0.152	0.232	0	0
0.348	0.361	1	1
0.366	0.285	2	0
0.228	0.336	0	0
0.203	0.241	2	2
0.056	0.135	0	0
0.146	0.238	0	0
0.316	0.345	0	0
0.27	0.164	1	2
0.527	0.303	0	2
0.114	0.089	0	0
0.184	0.146	0	0
0.092	0.068	0	0
0.207	0.415	3	2
0.172	0.133	1	2
0.173	0.065	0	0
0.49	0.643	1	3
0.329	0.483	0	0
0.229		0
0.24	0.226	1	2
0.109	0.134	0	0
0.152	0.174	0	2
0.132	0.114	0	0
0.061	0.138	0	0
0.147	0.112	0	0
0.089	0.078	0	0

## Sheet: cLTP+ 30 min
PSD95 Area (µm²)	Bassoon Area (µm²)	PSD95 morphology	Bassoon morphology
0.219	0.328	0	0
0.101	0.152	0	0
0.082	0.1	0	0
0.084	0.127	0	2
0.131	0.181	0	0
0.121	0.172	0	2
0.276	0.441	0	0
0.149	0.109	0	0
0.123	0.164	2	2
0.122	0.128	0	0
0.184	0.198	2	2
0.154	0.199	0	0
0.104	0.246	2	2
0.197	0.169	2	0
0.055	0.187	0	0
0.056	0.12	0	2
0.069	0.074	0	0
0.096	0.125	0	0
0.094	0.049	0	0
0.085	0.155	0	0
0.051	0.142	0	0
0.09	0.082	0	0
0.075	0.153	0	0
0.15	0.246	2	0
0.072	0.155	0	0
0.147	0.17	0	0
0.084	0.065	0	0
0.111	0.345	0	0
0.156	0.275	0	0
0.322	0.344	0	2
0.142	0.143	0	0
0.17	0.132	0	0
0.166	0.121	0	0
0.253	0.142	0	0
0.202	0.1	0	3
0.162	0.105	0	0
0.195	0.239	2	0
0.094	0.088	0	0
0.316	0.263	0	2
0.293	0.257	1	0
0.106	0.171	0	0
0.195	0.174	2	0
0.155	0.17	1	0
0.206	0.218	0	2
0.225	0.277	0	2
0.192	0.104	0	0
0.1	0.133	0	0
0.184	0.181	1	0
0.128	0.144	0	0
0.182	0.123	2	0
0.197	0.393	1	0
0.088	0.069	0	0
0.055	0.08	0	0
0.114	0.095	2	2
0.276	0.203	1	2
0.26	0.332	0	0
0.159	0.299	0	0
0.116	0.203	0	0
0.15	0.22	0	0
0.087	0.217	0	2
0.154	0.205	2	0
0.303	0.22	0	0
0.068	0.124	0	0
0.226	0.18	2	2
0.309	0.444	2	3
0.361	0.414	0	0
0.686	0.695	1	3
0.376	0.464	2	3
0.344	0.474	2	2
0.316	0.377	3	3
0.327	0.356	2	3
0.188	0.182	0	0
0.536	0.463	0	0
0.378	0.529	0	0
0.526	0.512	0	3
0.649	0.705	1	1
0.344	0.472	1	3
0.611	0.359	0	0
0.5	0.477	0	2
0.488	0.43	1	2
0.279	0.479	2	3
0.352	0.474	2	3
0.211	0.437	0	0
0.412	0.504	0	2
0.588	0.717	0	3
1.004	1.228	1	4
0.433	0.656	3	2
0.565	0.871	2	3
0.438	0.351	2	2
0.196	0.304	0	0
0.354	0.265	0	0
0.459	0.359	0	0
0.37	0.391	1	2
0.275	0.546	0	0
0.566	0.63	0	0
0.508	0.466	0	0
0.361	0.478	0	0
0.334	0.356	0	0
0.528	1.126	0	2
0.513	0.578	0	0
0.662	1.03	0	0
0.398	0.434	0	2
0.685	0.81	0	0
0.324	0.204	0	2
0.182	0.161	0	2
0.131	0.108	0	0
0.088	0.076	0	0
0.144	0.021	0	0
0.278	0.18	0	0
0.187	0.09	0	2
0.092	0.071	0	0
0.29	0.293	2	2
0.126	0.102	0	0
0.397	0.245	2	2
0.261	0.248	0	0
0.166	0.137	0	0
0.267	0.168	0	0
0.354	0.278	0	0
0.144	0.116	0	0
0.126	0.07	0	0
0.412	0.262	0	0
0.182	0.097	0	0
0.166	0.134	0	0
0.163	0.153	0	0
0.081	0.051	0	0
0.147	0.1	0	0
0.088	0.093	0	0
0.092	0.203	0	2
0.227	0.182	0	0
0.374	0.23	2	0
0.15	0.156	0	0
0.245	0.134	2	2
0.229	0.154	0	0
0.129	0.095	2	0
0.263	0.112	0	0
0.136	0.204	0	0
0.278	0.198	0	2
0.15	0.084	0	0
0.122	0.1	0	0
0.136	0.134	3	2
0.128	0.165	0	0
0.22	0.172	0	0
0.217	0.128	0	3
0.132	0.152	0	2
0.19	0.177	0	0
0.169	0.114	0	0
0.216	0.096	0	0
0.185	0.119	0	2
0.182	0.081	0	0
0.318	0.248	2	1
0.154	0.162	0	0
0.102	0.181	0	0
0.188	0.212	0	0
0.142	0.08	2	2
0.103	0.089	0	0
0.226	0.08	3	2
0.236	0.102	0	0
0.087	0.165	0	0
0.158	0.053	0	0
0.222	0.141	0	0
0.157	0.157	0	0
0.183	0.079	0	0
0.119	0.108	0	0
0.175	0.184	2	2
0.16	0.076	0	0
0.202	0.256	2	0
0.136	0.058	0	2
0.076	0.064	0	0
0.134	0.105	0	2
0.241	0.091	2	3
0.248	0.06	0	0
0.131	0.156	0	0
0.103	0.013	0	0
0.156	0.286	0	0
0.28	0.199	0	2
0.129	0.116	0	2
0.094	0.108	0	0
0.23	0.167	2	0
0.11	0.209	0	2
0.156	0.047	0	0
0.245	0.211	0	3
0.176	0.025	2	2
0.117	0.103	0	2
0.056	0.019	0	2
0.106	0.112	0	0
0.316	0.219	3	2
0.252	0.116	1	0
0.301	0.176	0	2
0.262	0.296	0	0
0.067	0.071	0	0
0.228	0.363	0	2
0.164	0.128	0	2
0.253	0.173	0	0
0.259	0.252	0	0
0.192	0.308	0	2
0.191	0.108	0	2
0.504	0.087	2	2
0.208	0.093	0	0
0.127	0.095	0	2
0.334	0.125	0	2
0.137	0.118	3	0
0.282	0.289	0	2
0.165	0.128	0	0
0.032	0.12	0	0
0.471	0.69	0	2
0.381	0.17	2	3
0.2	0.214	0	0
0.182	0.128	0	2
0.183	0.14	0	2
0.114	0.045	0	2
0.155	0.094	0	0
0.219	0.062	0	0
0.517	0.355	2	3
0.424	0.179	0	0
0.157	0.134	0	0
0.218	0.279	0	0
0.331	0.136	0	0
0.205	0.071	0	0
0.113	0.168	0	2
0.23	0.1	0	0
0.299	0.212	0	0
0.175	0.064	0	0
0.164	0.33	0	0
0.216	0.17	0	0
0.337	0.16	0	0
0.242	0.123	0	0
0.258	0.202	0	0
0.349	0.379	0	1
0.158	0.078	0	0
0.188	0.092	0	0
0.068	0.013	0	0
0.172	0.095	0	0
0.277	0.267	2	2
0.082	0.142	0	0
0.129	0.169	0	0
0.09	0.157	2	3
0.099	0.122	0	0
0.275	0.212	2	2
0.068	0.116	0	0
0.05	0.067	0	0
0.085	0.084	0	0
0.121	0.133	0	2
0.136	0.13	0	2
0.09	0.092	0	0
0.101	0.143	2	0
0.105	0.251	0	0
0.034	0.1	0	0
0.096	0.057	0	0
0.068	0.051	0	0
0.038	0.145	0	0
0.23	0.379	2	2
0.108	0.227	0	2
0.1	0.17	0	0
0.108	0.124	0	0
0.105	0.089	0	2
0.089	0.045	0	0
0.13	0.137	0	0
0.238	0.299	0	1
0.049	0.172	2	2
0.074	0.129	0	0
0.04	0.045	0	0
0.042	0.14	2	0
0.448	0.364	0	0
0.214	0.324	2	1
0.181	0.334	0	0
0.066	0.261	0	0
0.331	0.394	0	0
0.057	0.065	0	0
0.156	0.156	0	0
0.124	0.17	0	0
0.378	0.388	0	0
0.166	0.103	0	0
0.147	0.227	0	0
0.21	0.191	0	0
0.186	0.215	2	2
0.182	0.077	0	0
0.328	0.116	0	0
0.108	0.193	0	0
0.178	0.129	0	2
0.23	0.27	0	0
0.276	0.2	0	0
0.47	0.288	0	0
0.186	0.166	0	0
0.18	0.171	2	0
0.144	0.094	0	0
0.246	0.421	0	1
0.162	0.213	0	0
0.201	0.235	0	0
0.266	0.266	0	0
0.126	0.119	0	0
0.351	0.112	0	2
0.202	0.107	0	0
0.25	0.26	0	0
0.32	0.284	0	1
0.481	0.38	0	0
0.366	0.24	0	0
0.494	0.666	0	1
0.263	0.228	0	0
0.138	0.058	0	0
0.258	0.331	0	0
0.143	0.147	0	0
0.372	0.375	0	1
0.623	0.362	0	2
0.275	0.262	0	2
0.074	0.098	0	0
0.29	0.166	0	2
0.17	0.136	0	0
0.109	0.186	0	2
0.086	0.159	0	0
0.265	0.303	0	2

## Sheet: cLTP+ 60 min
PSD95 Area (µm²)	Bassoon Area (µm²)	PSD95 morphology	Bassoon morphology
0.39	0.353	0	0
0.174	0.107	2	2
0.211	0.148	0	0
0.112	0.204	0	0
0.444	0.259	1	1
0.149	0.095	0	0
0.132	0.126	0	0
0.148	0.156	0	0
0.104	0.164	0	0
0.228	0.244	0	0
0.434	0.287	0	0
0.159	0.22	0	2
0.128	0.152	0	0
0.181	0.212	0	0
0.128	0.088	0	0
0.119	0.198	0	0
0.151	0.09	0	0
0.242	0.213	0	2
0.518	0.586	0	0
0.094	0.153	0	0
0.261	0.086	2	0
0.163	0.27	0	0
0.278	0.33	2	0
0.206	0.196	2	2
0.092	0.102	0	0
0.257	0.238	2	3
0.137	0.306	0	0
0.216	0.248	0	0
0.173	0.1	0	0
0.262	0.225	0	0
0.214	0.241	0	2
0.132	0.254	0	0
0.109	0.055	0	0
0.164	0.215	0	2
0.41	0.625	3	3
0.535	0.357	3	3
0.265	0.192	0	0
0.18	0.275	0	0
0.16	0.11	0	0
0.105	0.095	0	0
0.39	0.25	0	2
0.129	0.145	0	0
0.169	0.145	0	0
0.136	0.158	0	0
0.118	0.13	0	2
0.085	0.154	0	0
0.426	0.426	2	2
0.256	0.359	0	0
0.325	0.352	0	0
0.136	0.104	0	0
0.104	0.134	0	0
0.477	0.337	3	3
0.308	0.365	0	0
0.304	0.185	0	0
0.338	0.267	0	2
0.234	0.426	0	0
0.456	0.516	0	3
0.221	0.206	0	0
0.163	0.183	0	0
0.298	0.655	0	0
0.063	0.163	0	0
0.205	0.269	2	2
0.146	0.242	0	0
0.302	0.331	0	0
0.114	0.143	0	0
0.1	0.198	0	0
0.745	0.981	1	1
0.106	0.157	0	0
0.237	0.237	0	0
0.049	0.044	0	0
0.259	0.188	0	0
0.16	0.264	0	0
0.05	0.063	0	0
0.066	0.07	0	0
0.103	0.169	0	0
0.305	0.41	0	2
0.216	0.141	2	2
0.154	0.102	0	0
0.199	0.184	0	0
0.117	0.176	0	0
0.08	0.055	0	0
0.154	0.418	0	0
0.358	0.429	0	0
0.184	0.315	0	0
0.081	0.117	0	0
0.089	0.226	0	1
0.208	0.452	0	2
0.11	0.197	0	0
0.17	0.16	0	0
0.08	0.227	0	0
0.334	0.533	0	1
0.2	0.388	0	0
0.174	0.211	0	0
0.074	0.097	0	0
0.073	0.2	0	2
0.073	0.12	2	0
0.196	0.517	0	0
0.282	0.38	0	0
0.144	0.113	0	0
0.122	0.156	0	0
0.144	0.19	0	0
0.121	0.3	0	0
0.076	0.184	0	0
0.181	0.174	0	0
0.218	0.228	0	2
0.088	0.072	0	0
0.335	0.612	0	0
0.095	0.177	0	0
0.134	0.239	0	0
0.153	0.256	0	0
0.112	0.093	0	0
0.108	0.084	0	0
0.226	0.425	3	2
0.117	0.146	0	0
0.079	0.08	0	0
0.144	0.16	0	0
0.09	0.088	0	0
0.177	0.182	0	2
0.353	0.395	0	1
0.07	0.105	0	0
0.12	0.117	0	0
0.988	0.334	0	0
0.706	0.374	2	3
0.376	0.451	0	2
0.27	0.316	0	0
0.698	0.496	3	3
0.168	0.404	0	2
0.601	0.317	1	2
0.35	0.203	0	0
0.605	0.472	1	2
0.339	0.27	0	0
0.318	0.206	0	0
1.026	0.722	1	3
0.518	0.326	0	2
0.278	0.224	0	0
0.359	0.375	2	3
0.153	0.274	0	0
0.549	0.32	1	2
0.126	0.135	0	0
0.324	0.192	1	2
0.309	0.26	2	2
0.186	0.281	0	0
0.524	0.287	0	0
0.385	0.09	1	2
0.352	0.14	0	2
0.264	0.253	2	2
0.112	0.162	0	0
0.109	0.095	0	0
0.239	0.171	0	0
0.061	0.079	0	0
0.262	0.137	0	0
0.352	0.282	0	0
0.175	0.086	0	0
0.306	0.229	0	0
0.223	0.104	0	0
0.242	0.494	0	0
0.225	0.064	0	2
0.064	0.083	0	0
0.206	0.167	0	0
0.094	0.062	0	0
0.06	0.058	0	0
0.144	0.133	0	0
0.128	0.112	0	0
0.158	0.113	0	2
0.264	0.287	0	2
0.094	0.116	0	0
0.079	0.068	0	0
0.124	0.179	0	0
0.136	0.182	0	0
0.113	0.03	0	0
0.077	0.157	0	0
0.142	0.122	0	0
0.176	0.09	0	0
0.062	0.168	0	0
0.338	0.304	0	2
0.25	0.179	0	0
0.235	0.078	0	0
0.107	0.089	0	0
0.228	0.21	0	2
0.292	0.237	0	0
0.408	0.354	0	0
0.287	0.287	0	2
0.214	0.209	0	0
0.482	0.281	2	2
0.218	0.337	0	0
0.203	0.181	2	3
0.338	0.186	0	0
0.317	0.294	0	2
0.202	0.196	0	0
0.296	0.404	0	0
0.347	0.175	0	0
0.328	0.303	0	0
0.191	0.229	1	3
0.248	0.181	0	2
0.522	0.212	2	0
0.447	0.048	1	0
0.47	0.482	0	1
0.422	0.432	0	2
0.463	0.508	1	2
0.294	0.289	0	0
0.654	0.318	2	2
0.283	0.305	0	2
0.376	0.598	0	2
0.361	0.272	0	2
0.21	0.201	0	2
0.474	0.54	0	0
0.51	0.291	0	2
0.414	0.247	0	0
0.642	0.621	0	1
0.348	0.125	0	0
0.276	0.25	0	0
0.256	0.28	0	0
0.209	0.091	0	0
0.246	0.224	0	2
0.211	0.112	0	3
0.216	0.168	0	0
0.296	0.227	0	0
0.384	0.438	2	0
0.296	0.342	0	0
0.361	0.121	0	0
0.382	0.121	2	2
0.215	0.09	0	0
0.222	0.09	0	0
0.194	0.077	0	0
0.244	0.246	0	0
0.328	0.337	0	0
0.265	0.21	0	0
0.174	0.215	0	0
0.218	0.359	2	2
0.258	0.174	0	0
0.169	0.331	0	0
0.427	0.336	0	0
0.322	0.25	0	0
0.63	0.798	0	1
0.299	0.25	0	0
0.524	0.554	1	1
0.378	0.42	0	2
0.352	0.266	0	0
0.392	0.418	0	0
0.303	0.532	0	0
0.354	0.354	0	1
0.493	0.496	0	2
0.385	0.457	0	1
0.906	0.46	1	1
0.415	0.558	0	0
0.498	0.548	1	3
0.276	0.243	0	0
0.335	0.396	0	1
0.162	0.197	0	0
0.204	0.153	0	0
0.118	0.112	0	0
0.388	0.137	0	0
0.229	0.221	0	0
0.097	0.058	0	0
0.189	0.279	2	2
0.172	0.192	0	0
0.328	0.15	0	0
0.185	0.196	2	0
0.159	0.028	1	0
0.2	0.549	2	1
0.106	0.232	0	1
0.438	0.389	1	1
0.363	0.508	0	2
0.275	0.25	0	3
0.472	0.465	0	0
0.268	0.209	3	2
0.556	0.33	2	2
0.139	0.277	0	3
0.199	0.269	0	0
0.161	0.17	0	0
0.485	0.345	1	3
0.318	0.331	0	0
0.101	0.148	0	0
0.128	0.332	0	0
0.158	0.108	0	0
0.427	0.341	2	2
0.132	0.169	0	0
0.286	0.14	0	3
0.191	0.304	0	2
0.154	0.129	0	2
0.411	0.269	2	2
0.357	0.328	0	3
0.335	0.19	0	1
0.099	0.159	0	2
0.297	0.102	0	2
0.122	0.094	0	0
0.252	0.154	0	0
0.147	0.136	0	0
0.249	0.21	1	2
0.093	0.048	0	0
0.213	0.082	0	0
0.11	0.115	0	2
0.762	0.12	1	3
0.059	0.089	0	0
0.094	0.226	0	0
0.089	0.067	0	0
0.135	0.059	0	0
0.154	0.155	0	0
0.367	0.156	0	0
0.138	0.318	2	2
0.296	0.454	0	0
0.486	0.515	0	2
0.229	0.393	0	2
0.451	0.344	1	3
0.192	0.28	0	0
0.104	0.16	0	0
0.132	0.153	0	0
0.32	0.628	1	1
0.491	0.529	0	0
0.308	0.416	0	0
1.511	1.369	1	3
0.548	0.447	0	2
0.481	0.423	2	3
0.121	0.196	0	0
0.286	0.159	0	0
0.339	0.582	0	1
0.494	0.328	0	2
0.606	0.686	1	0
0.163	0.238	0	0
0.758	0.442	1	1
0.157	0.194	0	2
0.318	0.192	1	2
0.505	0.415	0	2
0.834	0.96	0	4
0.064	0.142	0	0
0.123	0.285	0	0
1.222	0.576	1	4
0.25	0.28	0	2
0.476	0.836	0	1
0.338	0.201	0	0
0.25	0.336	0	0
0.269	0.275	0	0
0.451	0.554	0	0
0.12	0.302	0	2
0.182	0.627	0	0
0.291	0.472	0	1
0.129	0.154	0	0
0.144	0.338	2	2
0.33	0.609	0	3
0.236	0.877	0	2
0.41	0.482	1	3
0.707	0.802	2	5
0.364	0.715	1	4
0.365	0.354	0	0
0.172	0.288	0	0
0.171	0.271	0	3
0.097	0.156	0	0
0.026	0.079	0	2
0.342	0.328	0	2
0.179	0.274	0	0
0.454	0.458	0	0
0.093	0.15	0	0
0.097	0.068	0	0
0.083	0.174	0	0
0.163	0.357	0	0
0.079	0.386	0	0
0.261	0.269	0	0
0.228	0.247	0	0
0.436	0.307	2	0
0.308	0.384	0	0
0.492	0.596	0	0
0.258	0.247	1	2
0.129	0.194	0	0
0.168	0.204	0	0
0.294	0.297	0	0
0.237	0.419	0	0
0.037	0.178	0	0
0.451	0.464	0	1
0.364	0.481	0	1
0.096	0.09	0	0
0.079	0.175	0	0
0.269	0.318	2	1
0.16	0.167	0	2
0.156	0.303	0	0
0.213	0.32	0	0
0.219	0.21	0	2
0.17	0.201	0	2
0.075	0.167	0	0
0.418	0.224	1	0
0.191	0.233	2	0
0.304	0.514	1	1
0.48	0.293	0	2
0.382	0.436	0	1
0.09	0.246	0	0
0.214	0.316	0	2
0.395	0.307	0	2
0.812	0.7	1	1
0.467	0.506	0	1
0.605	0.664	0	1
0.228	0.404	0	3
0.08	0.158	0	0
0.21	0.326	0	2
0.094	0.153	0	0
0.1	0.198	0	0
0.112	0.147	0	0
0.149	0.505	0	0
0.372	0.043	0	2
0.149	0.15	0	0
0.295	0.351	0	0
0.302	0.244	0	0
0.074	0.103	0	0
0.216	0.187	0	0
0.196	0.194	0	0
0.265	0.354	0	2
0.267	0.326	0	0
0.154	0.194	0	0
0.234	0.053	0	0
0.111	0.199	2	2
0.508	0.465	0	2
0.288	0.327	0	0
0.196	0.7	0	3
0.142	0.149	0	0
0.289	0.37	0	2
0.223	0.296	2	3
0.14	0.176	0	0
0.246	0.427	2	2
0.303	0.263	1	3
0.218	0.318	0	3
0.22	0.55	0	1
0.245	0.482	0	1
0.984	0.92	1	2
0.231	0.778	2	0
0.374	0.336	0	2
0.182	0.268	0	0

## Sheet: cLTP+ 2h
PSD95 Area (µm²)	Bassoon Area (µm²)	PSD95 morphology	Bassoon morphology
1.3	0.661	1	3
0.5	0.489	2	2
0.374	0.196	0	0
0.34	0.33	0	0
0.919	0.789	0	0
0.244	0.186	0	0
0.392	0.489	0	2
0.166	0.174	0	0
0.789	0.72	0	0
0.68	0.26	1	2
0.26	0.658	2	0
0.32	0.36	0	0
0.502	0.768	0	2
0.372	0.272	0	0
0.413	0.691	2	2
0.372	0.436	1	2
0.735	0.505	0	0
0.508	0.433	0	2
0.482	0.512	0	1
0.367	0.385	0	2
0.191	0.124	0	0
0.572	0.541	0	0
0.762	0.686	1	0
0.442	0.338	2	2
0.624	0.482	2	0
0.241	0.226	0	0
0.614	0.5	1	0
0.546	0.493	0	0
0.54	0.669	0	2
0.966	0.8	2	3
0.231	0.236	0	0
0.283	0.236	0	0
0.33	0.332	0	2
0.303	0.347	0	0
0.442	0.955	0	3
0.39	0.419	0	0
0.147	0.17	0	0
0.348	0.384	2	2
0.718	0.839	0	0
0.618	0.407	1	3
0.272	0.166	0	0
0.427	0.544	0	0
0.238	0.368	0	2
0.215	0.364	0	0
0.632	0.272	2	2
0.281	0.289	2	2
0.742	0.489	1	2
0.35	0.502	0	0
0.612	0.565	1	1
0.358	0.302	0	0
0.334	0.478	0	2
0.273	0.338	0	0
0.219	0.434	0	0
0.358	0.314	0	0
0.488	0.416	0	0
0.313	0.348	0	0
0.451	0.305	1	0
0.474	0.332	0	0
0.387	0.292	0	0
0.372	0.28	0	2
0.264	0.236	0	1
0.25	0.206	0	0
0.176	0.102	0	2
0.134	0.154	0	0
0.208	0.082	0	0
0.137	0.169	2	2
0.65	0.545	1	0
0.298	0.376	3	3
0.166	0.091	0	0
0.11	0.098	0	0
0.47	0.39	2	3
0.133	0.121	0	0
0.279	0.265	0	0
0.167	0.262	0	0
0.233	0.261	0	3
0.227	0.218	0	0
0.194	0.26	0	0
0.396	0.53	2	2
0.098	0.353	0	1
0.142	0.345	0	0
0.193	0.354	0	0
0.126	0.334	0	0
0.031	0.156	0	0
0.033	0.135	0	0
0.132	0.24	0	0
0.172	0.28	2	0
0.135	0.174	0	0
0.193	0.204	0	0
0.142	0.211	0	2
0.133	0.181	0	0
0.109	0.259	0	0
0.158	0.133	1	2
0.138	0.331	0	0
0.163	0.154	0	0
0.152	0.211	0	0
0.127	0.248	0	0
0.171	0.226	2	0
0.113	0.187	0	0
0.098	0.101	0	0
0.194	0.197	0	2
0.152	0.245	0	2
0.165	0.221	0	1
0.354	0.296	0	0
0.807	0.576	1	1
0.168	0.276	0	0
0.346	0.245	0	0
0.51	0.31	1	1
0.579	0.527	2	3
0.808	0.611	0	2
0.186	0.14	0	0
0.708	0.721	0	0
0.416	0.274	0	0
0.267	0.11	0	0
0.134	0.098	0	0
0.302	0.295	0	0
0.54	0.27	2	2
0.539	0.37	2	2
0.373	0.31	2	2
0.271	0.348	0	2
0.244	0.194	2	2
0.352	0.251	0	2
0.104	0.088	0	0
0.13	0.092	0	0
0.371	0.136	2	2
0.511	0.361	2	2
0.286	0.204	0	2
0.402	0.286	0	0
0.514	0.397	2	2
0.434	0.425	0	0
0.247	0.154	0	2
0.185	0.191	0	2
0.367	0.16	0	2
0.201	0.261	0	0
0.565	0.514	2	2
0.379	0.393	0	0
0.276	0.236	0	0
0.29	0.205	0	0
0.328	0.25	0	0
0.448	0.387	0	3
0.523	0.126	2	2
0.144	0.378	0	0
0.569	0.408	1	0
0.251	0.179	0	0
0.202	0.186	0	0
0.489	0.325	0	2
0.297	0.102	0	0
0.398	0.128	0	0
0.25	0.194	0	0
0.196	0.149	0	0
0.274	0.118	0	0
0.484	0.22	0	0
0.618	0.771	2	1
0.314	0.379	0	2
0.191	0.125	0	2
0.358	0.509	1	2
0.279	0.253	0	2
0.206	0.215	0	0
0.184	0.236	0	0
0.298	0.366	0	2
0.108	0.167	0	0
0.22	0.181	0	0
0.21	0.189	0	0
0.437	0.348	0	0
0.235	0.368	0	1
0.226	0.295	0	0
0.15	0.13	0	0
0.615	0.566	0	3
0.244	0.309	0	0
0.246	0.284	0	0
0.309	0.434	0	0
0.213	0.24	0	2
0.12	0.185	0	0
0.172	0.125	0	0
0.222	0.318	0	0
0.388	0.414	0	1
0.238	0.273	0	0
0.211	0.23	0	0
0.098	0.138	0	0
0.329	0.393	1	2
0.198	0.642	0	3
0.324	1.064	1	1
0.282	0.356	0	2
0.414	0.272	0	0
0.436	0.169	0	0
0.466	0.264	0	1
0.129	0.105	0	0
0.198	0.238	0	2
0.142	0.096	0	0
0.159	0.061	0	0
0.094	0.142	0	0
0.244	0.178	0	2
0.147	0.263	0	0
0.263	0.222	0	2
0.61	0.634	0	2
0.085	0.148	0	2
0.173	0.052	0	0
0.242	0.05	0	0
0.191	0.334	2	2
0.099	0.057	0	0
0.095	0.06	0	0
0.096	0.155	0	0
0.225	0.327	0	1
0.235	0.121	0	0
0.092	0.215	0	0
0.087	0.075	0	0
0.138	0.027	0	0
0.478	0.264	0	0
0.415	0.22	1	0
0.135	0.115	0	0
0.322	0.236	1	1
0.24	0.161	0	0
0.098	0.103	0	0
0.184	0.177	2	2
0.164	0.112	0	0
0.119	0.093	0	0
0.258	0.277	0	1
0.345	0.243	0	0
0.359	0.306	0	2
0.209	0.366	0	0
0.272	0.198	0	2
0.38	0.448	0	0
0.508	0.452	0	0
0.302	0.198	0	3
0.421	0.155	1	0
0.147	0.14	0	0
0.048	0.039	0	0
0.107	0.104	0	0
0.119	0.132	0	0
0.649	0.492	2	2
0.468	0.292	0	2
0.182	0.125	0	0
0.474	0.286	2	2
0.453	0.505	1	0
0.693	0.614	1	2
0.277	0.283	0	1
0.196	0.186	0	0
0.124	0.233	0	0
0.124	0.09	0	2
0.297	0.321	0	2
0.164	0.195	0	0
0.237	0.361	2	3
0.347	0.437	2	3
0.158	0.167	0	0
0.163	0.106	0	0
0.189	0.169	0	0
0.084	0.264	0	0
0.366	0.083	0	2
0.064	0.071	0	0
0.173	0.179	2	2
0.143	0.084	2	2
0.21	0.238	1	2
0.158	0.11	0	2
0.089	0.17	0	0
0.339	0.098	1	2
0.373	0.151	3	3
0.397	0.197	2	1
0.268	0.23	2	2
0.265	0.07	0	0
0.17	0.183	0	2
0.266	0.268	0	0
0.124	0.079	0	0
0.183	0.17	0	0
0.221	0.138	2	2
0.26	0.174	2	2
0.102	0.069	0	0
0.081	0.085	0	0
0.107	0.233	0	0
0.116	0.104	0	0
0.054	0.103	0	0
0.27	0.277	1	1
0.12	0.182	0	3
0.1	0.049	0	0
0.124	0.084	0	0
0.36	0.2	0	0
0.841	0.459	1	6
0.089	0.075	0	0
0.223	0.277	2	0
0.642	0.254	1	3
0.28	0.407	1	2
0.145	0.167	0	2
0.177	0.14	0	2
0.104	0.085	0	2
0.58	0.45	0	3
0.401	0.501	1	3
0.1	0.192	0	3
0.454	0.278	1	1
0.318	0.328	0	2
0.277	0.336	0	2
0.41	0.737	2	3
0.242	0.186	0	0
0.314	0.437	0	1
0.424	0.512	2	1
0.368	0.411	0	0
0.132	0.105	0	2
0.037	0.053	0	0
0.249	0.299	2	2
0.18	0.26	0	0
0.159	0.16	0	2
0.533	0.593	0	3
0.099	0.11	0	0
0.396	0.3	1	1
0.227	0.222	0	1
0.292	0.303	1	1
0.32	0.212	0	0
0.251	0.259	1	2
0.106	0.168	0	0
0.445	0.308	1	1
0.513	0.463	1	1
0.48	0.257	0	0
0.332	0.294	0	0
0.251	0.174	0	2
0.142	0.149	0	0
0.201	0.214	0	1
0.359	0.273	0	2
0.414	0.581	1	1
0.372	0.143	0	2
0.236	0.101	0	0
0.178	0.141	0	0
0.351	0.157	0	0
0.147	0.097	0	0
0.18	0.163	0	0
0.15	0.129	0	0
0.197	0.242	0	0
0.21	0.147	1	2
0.102	0.192	0	3
0.122	0.146	0	0
0.062	0.084	0	0
0.115	0.106	0	0
0.084	0.108	0	0
0.086	0.071	0	2
0.135	0.189	2	2
0.142	0.178	0	0
0.138	0.062	0	0
0.3	0.192	1	3
0.202	0.12	0	0
0.192	0.103	0	0
0.132	0.072	0	0
0.206	0.12	0	2
0.122	0.098	2	2
0.421	0.492	0	0
0.129	0.09	0	0
0.176	0.348	0	2
0.194	0.241	0	2
0.426	0.355	0	0
0.224	0.184	1	0
0.168	0.14	0	0
0.182	0.112	0	0
0.403	0.319	0	1
0.081	0.061	0	2
0.18	0.267	0	0
0.097	0.035	0	0
0.158	0.054	0	0
0.097	0.104	0	0
0.635	0.197	1	2
0.927	0.571	0	1
0.176	0.302	0	2
0.522	0.282	1	3
0.13	0.06	0	2
0.047	0.086	0	0
0.215	0.16	0	0
0.156	0.147	2	0
0.668	0.294	0	3
0.31	0.141	2	2
0.461	0.297	0	2
0.328	0.287	1	1
0.314	0.174	0	0
0.389	0.324	0	2
0.087	0.056	0	0
0.227	0.161	0	0
0.463	0.332	2	2
0.186	0.162	0	0
